# Supplementary material for: Monitoring of mechanical errors and their dosimetric impact throughout the course of non-coplanar continuous volumetric-modulated arc therapy
Source: Radiat Oncol. 2018 Feb 14;13:27. doi: 10.1186/s13014-018-0972-7 (PMC5813375; doi:10.1186/s13014-018-0972-7)
Supplement: Supplementary file 1 — Dataset supporting our findings. (XLSX 108 kb) [file 13014_2018_972_MOESM1_ESM.xlsx]

## Sheet: daily mechanical error_brain
Patinent No.	Fraction	MLC left_RMSE (mm)	MLC right_RMSE (mm)	Gantry angle_RMSE (degree)	Ring angle_RMSE (degree)	MU_RMSE (MU)		MLC left_Max (mm)	MLC right_Max (mm)	Gantry angle_Max (degree)	Ring angle_Max (degree)	MU_Max (MU)
1	1	0.0722769	0.0875972	0.13081	0.0705943	0.296201		1.33	-1.89	-0.2	0.1	1.80051
1	2	0.0722769	0.0875972	0.13081	0.0705943	0.296201		1.33	-1.89	-0.2	0.1	1.80051
1	3	0.0719682	0.0870272	0.130487	0.0705943	0.278121		1.59	-1.85	-0.2	0.1	1.70051
1	4	0.0719682	0.0870272	0.130487	0.0705943	0.278121		1.59	-1.85	-0.2	0.1	1.70051
1	5	0.0723811	0.087547	0.131146	0.07011	0.297346		1.61	-1.85	-0.2	0.1	1.74191
1	6	0.0727721	0.0876181	0.130582	0.070611	0.305736		1.59	-1.81	-0.2	0.1	1.80051
1	7
1	8	0.0727721	0.0876181	0.130582	0.070611	0.305736		1.59	-1.81	-0.2	0.1	1.80051
1	9	0.0726249	0.0874535	0.130379	0.0706941	0.278209		1.62	-1.87	-0.2	0.1	1.80051
1	10	0.0726249	0.0874535	0.131473	0.0706608	0.291083		1.62	-1.87	-0.2	0.1	1.84191
1	11	0.0726249	0.0874535	0.131473	0.0706608	0.291083		1.62	-1.87	-0.2	0.1	1.84191
1	12	0.0658578	0.0705867	0.143815	0.0720241	0.333937		-1.3	-1.35	-0.2	0.1	1.88991
1	13	0.0716337	0.0867232	0.130823	0.07011	0.284587		1.52	-1.93	-0.2	0.1	1.80051
1	14	0.0657263	0.0703883	0.142975	0.0716535	0.325953		-1.28	-1.35	-0.2	0.1	1.88991
1	15	0.066036	0.070663	0.143854	0.0717516	0.33847		-1.29	-1.37	-0.2	0.1	1.98991
1	16	0.066036	0.070663	0.143601	0.0717126	0.355192		-1.29	-1.37	-0.2	0.1	1.98991
1	17	0.0655773	0.0705718	0.14274	0.0717315	0.324097		-1.29	-1.37	-0.2	0.1	1.78991
1	18	0.0659143	0.0703458	0.143229	0.0722366	0.340221		-1.28	-1.35	-0.2	0.1	1.98991
1	19
1	20	0.0659086	0.0703594	0.143288	0.0720039	0.337587		-1.29	-1.32	-0.2	0.1	1.98991
1	21	0.072122	0.0871085	0.131026	0.0707937	0.285135		1.58	-1.85	-0.2	0.1	1.80051
1	22	0.0720392	0.0873308	0.131174	0.0704113	0.302894		1.58	-1.87	-0.2	0.1	1.90051
1	23	0.0720392	0.0873308	0.131218	0.070177	0.313083		1.58	-1.87	-0.2	0.1	1.94191
1	24	0.0727123	0.0875918	0.130931	0.0707107	0.280763		1.62	-1.85	-0.2	0.1	1.80051
1	25	0.0725212	0.0875857	0.130685	0.0706941	0.307872		1.61	-1.84	-0.2	0.1	1.84191
1	26	0.0725212	0.0875857	0.130759	0.0707439	0.282925		1.61	-1.84	-0.2	0.1	1.70051
1	27	0.071936	0.0866101	0.131437	0.0707937	0.285821		-1.25	-1.87	-0.2	0.1	1.70051
1	28	0.0721684	0.0866865	0.131097	0.0706608	0.278058		1.58	-1.85	-0.2	0.1	1.70051
1	29	0.0720877	0.0874812	0.131401	0.0707937	0.296317		1.61	-1.85	-0.2	0.1	1.84191
1	30	0.0720877	0.0874812	0.130797	0.0701775	0.314236		1.61	-1.85	-0.2	0.1	1.94191
2	1	0.0716337	0.0867232	0.130823	0.07011	0.284587		1.52	-1.93	-0.2	0.1	1.80051
2	2
2	3	0.0708204	0.101322	0.135265	0.0732169	0.210847		1.43	-1.94	-0.2	0.1	1.32498
2	4	0.073451	0.0996254	0.135693	0.0728901	0.23279		1.58	-1.85	-0.2	0.1	1.52498
2	5	0.0707184	0.100683	0.135693	0.0728901	0.23279		-1.42	-1.9	-0.2	0.1	1.52498
2	6	0.071295	0.100511	0.135228	0.0729084	0.209402		-1.42	-1.94	-0.2	0.1	1.42498
2	7	0.071295	0.100511	0.135764	0.0734561	0.193626		-1.42	-1.94	-0.2	0.1	1.22498
2	8	0.073029	0.099629	0.135357	0.0733878	0.200448		1.68	-1.88	-0.2	0.1	1.32498
2	9	0.073029	0.099629	0.135435	0.0725458	0.201531		1.68	-1.88	-0.2	0.1	1.32498
2	10	0.071186	0.100768	0.135484	0.0724785	0.195151		1.46	-1.93	-0.2	0.1	1.22498
2	11	0.0711862	0.101419	0.135601	0.072373	0.219132		1.46	-1.98	-0.2	0.1	1.42498
2	12	0.0736272	0.089706	0.135283	0.0727019	0.218427		1.58	-1.87	-0.2	0.1	1.52498
2	13	0.0713295	0.10113	0.13508	0.0731142	0.202149		-1.43	-1.94	-0.2	0.1	1.27219
2	14
2	15	0.0713295	0.10113	0.13508	0.0731142	0.202149		-1.43	-1.94	-0.2	0.1	1.27219
2	16	0.0735873	0.0999081	0.136062	0.0725803	0.217435		1.53	-1.93	-0.2	0.1	1.42498
2	17	0.0735873	0.0999081	0.135632	0.0728579	0.216894		1.53	-1.93	-0.2	0.1	1.37219
2	18	0.0712292	0.100875	0.135675	0.0722692	0.227249		-1.42	-1.95	-0.2	0.1	1.52498
2	19	0.0712292	0.100875	0.136314	0.0723054	0.209681		-1.42	-1.95	-0.2	0.1	1.37219
2	20	0.0711862	0.101419	0.135909	0.07234	0.207053		1.46	-1.98	-0.2	0.1	1.37219
2	21	0.0713499	0.101706	0.13508	0.0731827	0.203328		-1.43	-1.92	-0.2	0.1	1.27219
2	22	0.0711906	0.101117	0.135465	0.0724093	0.21698		-1.42	-1.93	-0.2	0.1	1.37219
2	23	0.0712517	0.101144	0.135061	0.07308	0.211965		1.45	-1.93	-0.2	0.1	1.37219
2	24
2	25	0.0712744	0.101137	0.135782	0.0731142	0.205112		1.45	-1.92	-0.2	0.1	1.27219
2	26	0.0736075	0.099678	0.134901	0.0731803	0.206155		1.54	-1.94	-0.2	0.1	1.32498
2	27	0.0712853	0.101493	0.135209	0.0733195	0.203337		-1.43	-1.93	-0.2	0.1	1.32498
2	28	0.0713213	0.101527	0.13545	0.0733878	0.195805		1.45	-1.95	-0.2	0.1	1.22498
2	29	0.0713213	0.101527	0.134712	0.0729931	0.211783		1.45	-1.95	-0.2	0.1	1.42498
2	30	0.073451	0.0996254	0.136006	0.0722692	0.224442		1.58	-1.85	-0.2	0.1	1.52498

## Sheet: daily mechanical error_prostate
Patinent No.	Fraction	MLC left_RMSE (mm)	MLC right_RMSE (mm)	Gantry angle_RMSE (degree)	Ring angle_RMSE (degree)	MU_RMSE (MU)		MLC left_Max (mm)	MLC right_Max (mm)	Gantry angle_Max (degree)	Ring angle_Max (degree)	MU_Max (MU)
3	1	0.0664412	0.0728323	0.143522	0.0720815	0.369135		-1.45	-1.34	-0.2	0.1	2.18991
3	2	0.0658511	0.0706609	0.143814	0.0721203	0.325681		-1.3	-1.32	-0.2	0.1	1.88991
3	3	0.0658511	0.0706609	0.143814	0.0721203	0.325681		-1.3	-1.32	-0.2	0.1	1.88991
3	4	0.0660535	0.0704108	0.143951	0.0721793	0.324657		-1.29	-1.32	-0.2	0.1	1.88991
3	5	0.0655095	0.0702955	0.143581	0.0721793	0.322447		-1.29	-1.37	-0.2	0.1	1.78991
3	6
3	7	0.0655095	0.0702955	0.143913	0.0720442	0.353606		-1.29	-1.37	-0.2	0.1	1.98991
3	8	0.0658555	0.0701622	0.142799	0.0714973	0.334801		-1.28	-1.39	-0.2	0.1	1.98991
3	9	0.0658555	0.0701622	0.143523	0.0721405	0.324495		-1.28	-1.39	-0.2	0.1	1.88991
3	10	0.0658856	0.0691374	0.142662	0.0721203	0.33973		-1.3	1.53	-0.2	0.1	1.98991
3	11	0.0658956	0.0703992	0.142995	0.0715364	0.304651		-1.28	-1.34	-0.2	0.1	1.78991
3	12	0.0658578	0.0705867	0.143815	0.0720241	0.333937		-1.3	-1.35	-0.2	0.1	1.88991
3	13	0.0658578	0.0705867	0.143464	0.0719852	0.324886		-1.3	-1.35	-0.2	0.1	1.88991
3	14	0.0657263	0.0703883	0.142975	0.0716535	0.325953		-1.28	-1.35	-0.2	0.1	1.88991
3	15	0.066036	0.070663	0.143854	0.0717516	0.33847		-1.29	-1.37	-0.2	0.1	1.98991
3	16	0.066036	0.070663	0.143601	0.0717126	0.355192		-1.29	-1.37	-0.2	0.1	1.98991
3	17	0.0655773	0.0705718	0.14274	0.0717315	0.324097		-1.29	-1.37	-0.2	0.1	1.78991
3	18	0.0659143	0.0703458	0.143229	0.0722366	0.340221		-1.28	-1.35	-0.2	0.1	1.98991
3	19
3	20	0.0659086	0.0703594	0.143288	0.0720039	0.337587		-1.29	-1.32	-0.2	0.1	1.98991
3	21	0.0659086	0.0703594	0.143601	0.0718296	0.352526		-1.29	-1.32	-0.2	0.1	1.98991
3	22	0.0659085	0.0704284	0.142701	0.0719262	0.331576		-1.28	-1.32	-0.2	0.1	1.88991
3	23	0.0660394	0.0704538	0.143268	0.0720815	0.343112		-1.3	-1.37	-0.2	0.1	1.98991
3	24
3	25	0.0658385	0.0702601	0.143795	0.0717126	0.358533		-1.29	-1.32	-0.2	0.1	1.98991
3	26	0.0658385	0.0702601	0.144068	0.0720629	0.32356		-1.29	-1.32	-0.2	0.1	1.88991
3	27	0.0658857	0.0706728	0.143777	0.0723157	0.363688		-1.29	-1.37	-0.2	0.1	2.08991
3	28	0.0658857	0.0706728	0.143425	0.0718685	0.350023		-1.29	-1.37	-0.2	0.1	1.98991
3	29
3	30	0.0659215	0.0703342	0.143795	0.0717906	0.343777		-1.29	-1.35	-0.2	0.1	1.98991
3	31	0.0661832	0.0711586	0.143249	0.0721591	0.35018		-1.29	-1.29	-0.2	0.1	1.88991
3	32	0.0661321	0.070862	0.143522	0.0723526	0.347249		-1.3	-1.32	-0.2	0.1	1.98991
3	33	0.0659453	0.0707526	0.143776	0.0718296	0.357678		-1.3	-1.32	-0.2	0.1	1.98991
3	34
3	35	0.0658594	0.0708527	0.143601	0.0717906	0.340204		-1.3	-1.34	-0.2	0.1	1.88991
3	36	0.0660263	0.0706441	0.143366	0.0719651	0.344759		-1.28	-1.37	-0.2	0.1	1.98991
3	37	0.0658573	0.0708228	0.143601	0.0718685	0.342948		-1.29	-1.34	-0.2	0.1	1.98991
3	38	0.0659464	0.0706055	0.142799	0.0716535	0.321185		-1.29	-1.37	-0.2	0.1	1.88991
3	39	0.0659928	0.0704508	0.143053	0.0721203	0.35327		-1.28	-1.35	-0.2	0.1	1.98991
4	1	0.0638968	0.0757247	0.148706	0.0744545	0.315284		-1.78	1.7	-0.2	0.1	2.04506
4	2
4	3	0.0638968	0.0757247	0.149238	0.0742739	0.3314		-1.78	1.7	-0.2	0.1	2.04506
4	4	0.0636816	0.0753121	0.149112	0.0742922	0.325066		-1.78	1.7	-0.2	0.1	2.04506
4	5	0.0638011	0.0757154	0.148096	0.0745356	0.338883		-1.8	1.78	-0.2	0.1	2.14506
4	6	0.0638011	0.0757154	0.148462	0.0751809	0.324153		-1.8	1.78	-0.2	0.1	1.94506
4	7	0.0638439	0.0741163	0.149375	0.0743734	0.326642		-1.77	1.73	-0.2	0.1	2.04506
4	8	0.0638439	0.0741163	0.14869	0.0746391	0.313742		-1.77	1.73	-0.2	0.1	1.94506
4	9	0.0637963	0.0743785	0.147953	0.0752612	0.317131		-1.76	1.74	-0.2	0.1	1.94506
4	10	0.0639301	0.075983	0.149091	0.0753013	0.334668		-1.8	1.72	-0.2	0.1	2.14506
4	11	0.0639301	0.075983	0.14858	0.0751583	0.330147		-1.8	1.72	-0.2	0.1	2.04506
4	12	0.0636525	0.0743551	0.148889	0.0742515	0.333765		-1.78	1.7	-0.2	0.1	2.14506
4	13	0.0636525	0.0743551	0.148889	0.0742515	0.333765		-1.78	1.7	-0.2	0.1	2.14506
4	14	0.0638782	0.0759582	0.149359	0.0745986	0.330314		-1.78	1.73	-0.2	0.1	2.04506
4	15	0.0638499	0.0762103	0.149359	0.0745986	0.330314		-1.76	1.75	-0.2	0.1	2.04506
4	16	0.0637184	0.0748507	0.148645	0.074657	0.321821		-1.77	1.73	-0.2	0.1	2.04506
4	17	0.0637898	0.0760734	0.14944	0.0748008	0.342357		-1.76	1.73	-0.2	0.1	2.04506
4	18	0.0637898	0.0760734	0.149121	0.075387	0.327498		-1.76	1.73	-0.2	0.1	2.04506
4	19	0.0637381	0.0754867	0.149197	0.0747604	0.320368		-1.78	1.69	-0.2	0.1	1.94506
4	20	0.0639991	0.0747771	0.148422	0.0747379	0.333608		-1.83	1.72	-0.2	0.1	2.14506
4	21	0.0638564	0.0748704	0.148995	0.0750025	0.329605		-1.8	1.77	-0.2	0.1	2.04506
4	22	0.0639706	0.0755106	0.148893	0.07472	0.325119		-1.77	1.69	-0.2	0.1	2.04506
4	23	0.0639706	0.0755106	0.149015	0.0754843	0.323078		-1.77	1.69	-0.2	0.1	2.04506
4	24	0.0640181	0.0758736	0.1494	0.0747604	0.313232		-1.77	1.77	-0.2	0.1	1.94506
4	25	0.0640181	0.0758736	0.147953	0.0749799	0.338397		-1.77	1.77	-0.2	0.1	2.04506
4	26	0.0641324	0.0760687	0.148995	0.07472	0.31496		-1.8	1.75	-0.2	0.1	1.94506
4	27	0.0641324	0.0760687	0.148995	0.07472	0.31496		-1.8	1.75	-0.2	0.1	1.94506
4	28	0.0640549	0.0746373	0.148873	0.0741925	0.337302		-1.81	1.76	-0.2	0.1	2.04506
4	29	0.0640549	0.0746373	0.149334	0.0744545	0.346349		-1.81	1.76	-0.2	0.1	2.04506
4	30	0.0640192	0.074907	0.148381	0.0746975	0.335286		-1.8	1.8	-0.2	0.1	2.14506
4	31
4	32	0.0639194	0.0757226	0.148747	0.0746975	0.323008		-1.77	1.72	-0.2	0.1	2.04506
4	33	0.0637244	0.0746759	0.14895	0.0753414	0.310208		-1.77	1.7	-0.2	0.1	1.94506
4	34	0.0640749	0.0763289	0.149157	0.0745176	0.314443		-1.78	1.72	-0.2	0.1	1.94506
4	35	0.0639525	0.0746587	0.148035	0.0752211	0.343489		-1.78	1.7	-0.2	0.1	2.04506
4	36	0.0637349	0.0760523	0.149298	0.0748816	0.322613		-1.8	1.77	-0.2	0.1	2.04506
4	37	0.0639955	0.0746045	0.148938	0.0752666	0.319117		-1.8	1.74	-0.2	0.1	2.04506
4	38	0.0637804	0.0750151	0.148365	0.0754843	0.340827		-1.8	1.74	-0.2	0.1	2.04506
4	39
5	1	0.052829	0.0555656	0.145983	0.0734863	0.339159		1.64	1.48	-0.2	0.1	1.92844
5	2	0.0527538	0.0555785	0.144563	0.0733465	0.316862		1.66	1.44	-0.2	0.1	1.72844
5	3	0.0527538	0.0555785	0.147268	0.0732095	0.329782		1.66	1.44	-0.2	0.1	1.72844
5	4	0.0531228	0.0557096	0.145403	0.073109	0.338606		1.64	1.47	-0.2	0.1	1.82844
5	5	0.0531228	0.0557096	0.147524	0.0734863	0.332467		1.64	1.47	-0.2	0.1	1.82844
5	6	0.0530406	0.0557762	0.147012	0.0734863	0.330064		1.66	1.44	-0.2	0.1	1.82844
5	7	0.0530406	0.0557762	0.145383	0.073109	0.330071		1.66	1.44	-0.2	0.1	1.82844
5	8	0.0532779	0.0557517	0.146439	0.0734863	0.341324		1.66	1.43	-0.2	0.1	1.92844
5	9	0.0526991	0.0555832	0.145983	0.0734863	0.338232		1.64	1.48	-0.2	0.1	1.82844
5	10
5	11	0.0525634	0.055822	0.146577	0.0731699	0.316324		1.63	1.46	-0.2	0.1	1.82844
5	12	0.0525634	0.055822	0.145644	0.0734468	0.344287		1.63	1.46	-0.2	0.1	1.92844
5	13	0.0527284	0.0554867	0.146518	0.0732491	0.336095		1.63	1.44	-0.2	0.1	1.92844
5	14	0.0527284	0.0554867	0.146518	0.0732491	0.336095		1.63	1.44	-0.2	0.1	1.92844
5	15
5	16	0.0527284	0.0554867	0.145622	0.0732279	0.330553		1.63	1.44	-0.2	0.1	1.82844
5	17	0.0529703	0.0557254	0.14634	0.0733678	0.328824		1.61	1.46	-0.2	0.1	1.92844
5	18	0.0529703	0.0557254	0.144507	0.0733495	0.311282		1.61	1.46	-0.2	0.1	1.72844
5	19	0.052827	0.055718	0.146874	0.0732887	0.330177		1.66	1.44	-0.2	0.1	1.92844
5	20	0.0531655	0.0558986	0.146933	0.0731699	0.333401		1.64	1.47	-0.2	0.1	1.92844
5	21	0.0531655	0.0558986	0.145642	0.0733465	0.335518		1.64	1.47	-0.2	0.1	1.82844
5	22	0.0524833	0.0556976	0.146161	0.0734468	0.342328		1.64	1.47	-0.2	0.1	1.92844
5	23	0.0525967	0.0557379	0.146577	0.0734073	0.328926		1.63	1.46	-0.2	0.1	1.92844
5	24	0.0529935	0.0559968	0.145323	0.0732674	0.33324		1.66	1.47	-0.2	0.1	1.82844
5	25	0.0529768	0.0559944	0.145804	0.0735652	0.347235		1.64	1.49	-0.2	0.1	1.92844
5	26	0.0523267	0.0557889	0.145562	0.073307	0.331397		1.64	1.44	-0.2	0.1	1.82844
5	27	0.0525843	0.0557748	0.145764	0.0734863	0.337898		1.63	1.44	-0.2	0.1	1.82844
5	28	0.0529682	0.0558619	0.146399	0.0732887	0.331413		1.63	1.46	-0.2	0.1	1.92844
5	29	0.0529478	0.0559977	0.144704	0.0731883	0.321345		1.64	1.44	-0.2	0.1	1.72844
5	30	0.0538307	0.0549734	0.146894	0.0735257	0.326615		1.66	1.46	-0.2	0.1	1.82844
5	31	0.0527727	0.0558957	0.145463	0.073386	0.328448		1.63	1.46	-0.2	0.1	1.82844
5	32	0.0537911	0.0551803	0.145724	0.0738013	0.348002		1.64	1.44	-0.2	0.1	1.92844
5	33	0.0528819	0.0558502	0.145204	0.0732279	0.331425		1.63	1.47	-0.2	0.1	1.82844
5	34	0.0532907	0.0560367	0.144647	0.0735076	0.32413		1.67	1.46	-0.2	0.1	1.72844
5	35	0.0528617	0.0557625	0.146815	0.0732887	0.33025		1.66	1.44	-0.2	0.1	1.92844
5	36	0.0529806	0.055914	0.144423	0.073307	0.315443		1.64	1.46	-0.2	0.1	1.72844
5	37	0.0524613	0.0558205	0.145104	0.073109	0.331368		1.66	1.48	-0.2	0.1	1.72844
5	38	0.0527991	0.0557391	0.145423	0.0732674	0.330636		1.63	1.47	-0.2	0.1	1.82844
5	39
6	1	0.0570841	0.0683361	0.14156	0.0718082	0.352729		-1.39	-1.58	-0.2	0.1	2.01003
6	2	0.0566692	0.0686945	0.141579	0.0719249	0.357517		-1.36	-1.58	-0.2	0.1	2.01003
6	3	0.0570204	0.0683568	0.143285	0.0721188	0.399515		-1.36	-1.58	-0.2	0.1	2.31003
6	4	0.0570204	0.0683568	0.143285	0.0721188	0.399515		-1.36	-1.58	-0.2	0.1	2.31003
6	5	0.0570204	0.0683568	0.143051	0.071886	0.392415		-1.36	-1.58	-0.2	0.1	2.21003
6	6	0.0571341	0.0690623	0.144123	0.0719061	0.380813		-1.39	-1.54	-0.2	0.1	2.31003
6	7	0.0571341	0.0690623	0.141678	0.0718082	0.362757		-1.39	-1.54	-0.2	0.1	2.11003
6	8	0.0570843	0.0688365	0.144045	0.0719838	0.366256		-1.39	-1.56	-0.2	0.1	2.11003
6	9	0.0573345	0.0685561	0.142386	0.071886	0.389935		-1.37	-1.57	-0.2	0.1	2.21003
6	10	0.0572007	0.0690569	0.144103	0.071945	0.382904		-1.36	-1.54	-0.2	0.1	2.31003
6	11
6	12	0.0567225	0.0690394	0.142386	0.0720025	0.374455		-1.36	-1.61	-0.2	0.1	2.21003
6	13	0.0567225	0.0690394	0.142445	0.071886	0.372086		-1.36	-1.61	-0.2	0.1	2.11003
6	14	0.0567627	0.0690728	0.14311	0.0720413	0.40096		-1.4	-1.58	-0.2	0.1	2.31003
6	15	0.0567627	0.0690728	0.143929	0.0716725	0.389201		-1.4	-1.58	-0.2	0.1	2.41003
6	16	0.0568284	0.0688382	0.143812	0.0718672	0.36665		-1.37	-1.53	-0.2	0.1	2.21003
6	17	0.0571636	0.0687902	0.142249	0.0718471	0.368997		-1.36	-1.58	-0.2	0.1	2.11003
6	18	0.0571636	0.0687902	0.142032	0.0718471	0.386679		-1.36	-1.58	-0.2	0.1	2.21003
6	19	0.0570415	0.0693129	0.144181	0.0719061	0.356686		-1.36	-1.6	-0.2	0.1	2.27572
6	20	0.0567576	0.0690148	0.143968	0.0720614	0.351079		-1.36	-1.58	-0.2	0.1	2.27572
6	21	0.0567125	0.0690151	0.144375	0.0720226	0.352314		-1.34	-1.6	-0.2	0.1	2.17572
6	22	0.0574404	0.0682757	0.142681	0.0718873	0.357449		-1.34	1.48	-0.2	0.1	1.93068
6	23	0.0564305	0.0690014	0.141619	0.0718471	0.342314		-1.37	-1.61	-0.2	0.1	2.07572
6	24	0.0568501	0.0691671	0.143751	0.0720986	0.359869		-1.33	-1.59	-0.2	0.1	2.17572
6	25	0.0568469	0.0692978	0.142602	0.0716525	0.380026		-1.36	-1.58	-0.2	0.1	2.37572
6	26	0.05755	0.0685391	0.142053	0.0720427	0.322403		-1.36	1.47	-0.2	0.1	1.83068
6	27	0.0569517	0.0689125	0.141402	0.0720025	0.33338		-1.37	-1.59	-0.2	0.1	1.97572
6	28	0.0564046	0.0688316	0.143929	0.0718283	0.354743		-1.36	-1.61	-0.2	0.1	2.27572
6	29	0.0569718	0.069344	0.144568	0.071945	0.35587		-1.37	-1.6	-0.2	0.1	2.27572
6	30	0.0572869	0.0691313	0.142875	0.0721575	0.365586		-1.37	-1.55	-0.2	0.1	2.17572
6	31	0.0570646	0.0689785	0.143696	0.0722164	0.340908		-1.37	-1.59	-0.2	0.1	2.07572
6	32	0.0565111	0.0688969	0.14311	0.07208	0.373761		-1.36	-1.6	-0.2	0.1	2.27572
6	33	0.0567981	0.0689236	0.144275	0.072176	0.352369		-1.34	-1.59	-0.2	0.1	2.17572
6	34	0.0566647	0.0689667	0.143968	0.0719061	0.356513		-1.36	-1.6	-0.2	0.1	2.37572
6	35	0.0571289	0.069108	0.141757	0.071886	0.334414		-1.37	-1.58	-0.2	0.1	1.97572
6	36	0.0570397	0.0688322	0.143812	0.0718672	0.373305		-1.36	-1.55	-0.2	0.1	2.47572
6	37	0.0570397	0.0688322	0.14266	0.0719637	0.371407		-1.36	-1.55	-0.2	0.1	2.27572
6	38	0.0566647	0.0689667	0.14215	0.071886	0.353059		-1.36	-1.6	-0.2	0.1	2.17572
6	39
7	1	0.0577289	0.0812955	0.143675	0.0715034	0.356941		-1.28	-1.43	-0.2	0.1	1.93265
7	2	0.0577948	0.0810083	0.143399	0.0716407	0.364392		-1.27	-1.43	-0.2	0.1	2.02954
7	3	0.0577948	0.0810083	0.143813	0.0717002	0.334566		-1.27	-1.43	-0.2	0.1	1.75959
7	4	0.0597799	0.0722339	0.144142	0.0715812	0.358814		-1.36	-1.58	-0.2	0.1	1.85959
7	5	0.0580954	0.0815003	0.14436	0.0718181	0.353441		1.27	-1.41	-0.2	0.1	1.85959
7	6	0.0576238	0.0815626	0.14387	0.0717193	0.350561		-1.29	-1.41	-0.2	0.1	1.85959
7	7	0.0576238	0.0815626	0.144008	0.0715428	0.355544		-1.29	-1.41	-0.2	0.1	1.85959
7	8	0.0576238	0.0815626	0.143968	0.0714833	0.340012		-1.29	-1.41	-0.2	0.1	1.85959
7	9	0.0582875	0.0814539	0.14387	0.0714044	0.350851		1.27	-1.41	-0.2	0.1	1.85959
7	10	0.0582875	0.0814539	0.144126	0.0717788	0.34964		1.27	-1.41	-0.2	0.1	1.83265
7	11	0.0580819	0.0809398	0.143517	0.0716407	0.367181		-1.28	-1.45	-0.2	0.1	2.02954
7	12	0.0581432	0.0812031	0.143754	0.0716609	0.346988		1.28	-1.41	-0.2	0.1	1.83265
7	13	0.0580891	0.0809998	0.143478	0.0716407	0.368538		-1.28	-1.45	-0.2	0.1	2.12954
7	14	0.0575116	0.0813748	0.143909	0.0715227	0.337309		-1.27	-1.43	-0.2	0.1	1.80693
7	15	0.0579257	0.0815594	0.14393	0.0716609	0.325118		-1.28	-1.45	-0.2	0.1	1.737
7	16	0.05814	0.0812941	0.143634	0.0715419	0.319816		-1.28	-1.41	-0.2	0.1	1.8022
7	17	0.0579393	0.0814023	0.143793	0.0715822	0.327917		1.27	-1.43	-0.2	0.1	1.80693
7	18	0.057926	0.0813803	0.144067	0.0715428	0.33133		1.27	-1.4	-0.2	0.1	1.8022
7	19	0.057625	0.0817584	0.143283	0.0721704	0.321071		1.27	-1.41	-0.2	0.1	1.80693
7	20	0.0579463	0.0814475	0.143909	0.0714044	0.343832		-1.28	-1.39	-0.2	0.1	2.00693
7	21	0.0580161	0.0820532	0.143577	0.0722485	0.323416		-1.31	-1.41	-0.2	0.1	1.80693
7	22	0.0573443	0.0810691	0.143499	0.0720532	0.350283		-1.29	-1.42	-0.2	0.1	2.20693
7	23	0.0580016	0.0810359	0.144145	0.0716609	0.32121		-1.27	-1.43	-0.2	0.1	1.737
7	24	0.0580151	0.0814549	0.144048	0.0715822	0.349595		-1.27	-1.43	-0.2	0.1	1.90693
7	25	0.0581352	0.0817432	0.144008	0.0715428	0.325699		1.27	-1.41	-0.2	0.1	1.737
7	26	0.0580205	0.0813664	0.143615	0.0717586	0.313554		-1.28	-1.43	-0.2	0.1	1.7022
7	27	0.0579474	0.0810153	0.143751	0.0714632	0.331627		-1.27	-1.45	-0.2	0.1	1.80693
7	28	0.0579618	0.0814258	0.143909	0.0714833	0.330218		1.27	-1.4	-0.2	0.1	1.8022
7	29	0.0577107	0.0815097	0.143793	0.0717002	0.344084		-1.29	-1.45	-0.2	0.1	1.90693
7	30	0.058276	0.0814274	0.143436	0.071443	0.348326		-1.32	-1.47	-0.2	0.1	2.0022
7	31	0.0579556	0.0814758	0.143558	0.0714245	0.344887		-1.29	-1.45	-0.2	0.1	1.90693
7	32	0.0574156	0.0817222	0.143852	0.071464	0.349025		-1.28	-1.43	-0.2	0.1	2.00693
7	33	0.0579806	0.0813314	0.14344	0.071464	0.331258		-1.28	-1.43	-0.2	0.1	1.80693
7	34	0.057887	0.081957	0.14395	0.0715428	0.336332		1.27	-1.43	-0.2	0.1	1.80693
7	35	0.0579383	0.0814582	0.143849	0.0718168	0.324884		-1.27	-1.45	-0.2	0.1	1.8022
7	36	0.0581875	0.0816582	0.143673	0.0722078	0.329722		-1.28	-1.43	-0.2	0.1	1.80693
7	37
7	38
7	39
8	1
8	2	0.0609332	0.0768431	0.146029	0.0732221	0.361654		-1.28	-1.99	-0.2	0.1	2.17294
8	3
8	4	0.0601796	0.0768574	0.145828	0.0728844	0.367094		1.27	-1.92	-0.2	0.1	2.07294
8	5	0.0610545	0.0772359	0.145848	0.0726859	0.365263		1.28	-1.97	-0.2	0.1	2.17294
8	6	0.0604182	0.0769973	0.145808	0.0728844	0.375852		1.27	-1.97	-0.2	0.1	2.27294
8	7	0.0613013	0.0764641	0.145412	0.0735161	0.369422		1.28	-1.97	-0.2	0.1	2.07294
8	8	0.0608944	0.0769722	0.145771	0.0733011	0.359032		-1.29	-1.95	-0.2	0.1	2.17294
8	9	0.0608944	0.0769722	0.145252	0.0732799	0.363389		-1.29	-1.95	-0.2	0.1	2.17294
8	10	0.0609387	0.0769605	0.145885	0.0731798	0.368586		1.27	-1.92	-0.2	0.1	2.17294
8	11	0.0605166	0.0769201	0.14557	0.0728844	0.374619		-1.27	-1.93	-0.2	0.1	2.27294
8	12	0.0609894	0.0771342	0.145431	0.0727256	0.376555		1.28	-1.97	-0.2	0.1	2.27294
8	13	0.0610515	0.0768634	0.145133	0.0726859	0.382261		-1.29	-1.97	-0.2	0.1	2.27294
8	14	0.0608495	0.076917	0.145272	0.0735161	0.369249		1.28	-1.93	-0.2	0.1	2.07294
8	15	0.0610348	0.0771405	0.14535	0.0734949	0.386968		1.28	-1.98	-0.2	0.1	2.27294
8	16
8	17	0.061188	0.0770971	0.145292	0.0735555	0.352966		1.3	-1.97	-0.2	0.1	2.07294
8	18	0.0604941	0.0770405	0.144994	0.0726063	0.384873		1.28	-1.93	-0.2	0.1	2.27294
8	19	0.0611323	0.0762964	0.14593	0.0733011	0.366032		-1.28	-1.93	-0.2	0.1	2.07294
8	20	0.0610696	0.077476	0.146266	0.0733011	0.363567		-1.26	-1.97	-0.2	0.1	2.07294
8	21	0.0611811	0.0772487	0.14569	0.0729241	0.367091		1.28	-1.97	-0.2	0.1	2.17294
8	22	0.0608448	0.0768635	0.145509	0.0734949	0.353726		-1.29	-1.93	-0.2	0.1	2.17294
8	23	0.0610151	0.0769534	0.145908	0.0735555	0.364883		-1.28	-1.93	-0.2	0.1	2.17294
8	24	0.0607715	0.0766391	0.145729	0.0727256	0.368544		1.25	-1.89	-0.2	0.1	2.27294
8	25	0.0610873	0.0772154	0.146029	0.0734587	0.361457		1.28	-1.95	-0.2	0.1	2.17294
8	26	0.0608586	0.0770922	0.144814	0.0734768	0.357765		-1.27	-1.95	-0.2	0.1	2.07294
8	27	0.0609897	0.0771833	0.145389	0.0733769	0.362778		-1.27	-1.95	-0.2	0.1	2.07294
8	28	0.0602482	0.0768041	0.146125	0.0729241	0.380866		1.27	-1.89	-0.2	0.1	2.17294
8	29	0.0602482	0.0768041	0.145751	0.0733405	0.35682		1.27	-1.89	-0.2	0.1	1.97294
8	30	0.0608004	0.0776017	0.145431	0.0727654	0.375042		-1.31	-1.99	-0.2	0.1	2.27294
8	31	0.0611084	0.0772089	0.145831	0.0734193	0.357643		-1.29	-1.99	-0.2	0.1	2.07294
8	32	0.0609876	0.0773739	0.145528	0.0735735	0.372985		1.3	-1.99	-0.2	0.1	2.27294
8	33	0.0607616	0.0774743	0.14563	0.0729241	0.386847		1.3	-1.95	-0.2	0.1	2.27294
8	34	0.0609456	0.0771813	0.145449	0.0734556	0.347308		-1.28	-1.99	-0.2	0.1	2.07294
8	35	0.0610901	0.0774239	0.145687	0.0732587	0.364496		1.28	-1.98	-0.2	0.1	2.17294
8	36	0.060569	0.0770281	0.14559	0.0734768	0.363185		1.28	-1.97	-0.2	0.1	2.07294
8	37
8	38	0.0605623	0.0772718	0.145652	0.0733799	0.355526		1.28	-1.97	-0.2	0.1	2.07294
8	39
9	1
9	2	0.0459696	0.0705357	0.142629	0.0715659	0.283591		1.21	-1.45	-0.2	0.1	1.5758
9	3	0.0458791	0.0706623	0.143054	0.0716234	0.268764		1.23	-1.43	-0.2	0.1	1.4758
9	4
9	5	0.0461374	0.0709905	0.143324	0.0715075	0.286286		1.25	-1.47	-0.2	0.1	1.6758
9	6	0.0461573	0.0711893	0.14222	0.071333	0.268434		1.28	-1.47	-0.2	0.1	1.58994
9	7	0.0461893	0.0708616	0.143343	0.0715848	0.262435		1.21	-1.45	-0.2	0.1	1.4758
9	8	0.0460074	0.0707862	0.143325	0.0716818	0.273072		1.25	-1.45	-0.2	0.1	1.4758
9	9	0.0463511	0.0707184	0.142162	0.0714877	0.268805		1.23	-1.45	-0.2	0.1	1.48994
9	10	0.0461666	0.0709859	0.142764	0.0714112	0.269905		1.25	-1.45	-0.2	0.1	1.58994
9	11	0.0462219	0.0709919	0.141967	0.0711391	0.279894		1.25	-1.45	-0.2	0.1	1.5758
9	12	0.0459235	0.070768	0.142842	0.0714112	0.28142		1.28	-1.47	-0.2	0.1	1.48994
9	13	0.0461252	0.0707103	0.143208	0.0716619	0.263427		1.28	-1.45	-0.2	0.1	1.4758
9	14	0.0462233	0.0710609	0.142627	0.0714491	0.275713		1.28	-1.45	-0.2	0.1	1.58994
9	15	0.0460541	0.0712217	0.144016	0.0713914	0.286677		1.21	-1.47	-0.2	0.1	1.68994
9	16
9	17	0.046073	0.0710156	0.142648	0.0713337	0.272468		1.25	-1.48	-0.2	0.1	1.48994
9	18	0.0460024	0.0705925	0.144074	0.0715461	0.298677		1.21	-1.47	-0.2	0.1	1.68994
9	19	0.0462054	0.0709609	0.143074	0.0714499	0.274311		1.25	-1.45	-0.2	0.1	1.5758
9	20	0.0462064	0.0710858	0.143382	0.0715848	0.282054		1.26	-1.47	-0.2	0.1	1.5758
9	21	0.0462064	0.0710858	0.143324	0.0716234	0.281111		1.26	-1.47	-0.2	0.1	1.6758
9	22	0.0462052	0.0707972	0.142939	0.0714886	0.2827		1.26	-1.45	-0.2	0.1	1.5758
9	23
9	24	0.0458939	0.0704333	0.142784	0.0712561	0.27405		1.25	-1.48	-0.2	0.1	1.58994
9	25	0.0461444	0.0709443	0.143632	0.0716234	0.292224		1.21	-1.48	-0.2	0.1	1.58994
9	26	0.0459014	0.0712204	0.143574	0.0716619	0.268222		1.25	-1.47	-0.2	0.1	1.48994
9	27	0.0461997	0.0714756	0.143055	0.0714499	0.27231		1.25	-1.45	-0.2	0.1	1.48994
9	28	0.0459999	0.0714324	0.143266	0.0718161	0.272012		1.25	-1.5	-0.2	0.1	1.58994
9	29	0.0463003	0.0713215	0.141558	0.0714499	0.269059		1.28	-1.51	-0.2	0.1	1.4758
9	30	0.0462347	0.0710588	0.143517	0.0715848	0.276595		1.26	-1.48	-0.2	0.1	1.5758
9	31	0.0462122	0.0709602	0.142084	0.0714877	0.28962		1.23	-1.47	-0.2	0.1	1.6758
9	32	0.0458358	0.0707605	0.143112	0.0716234	0.265164		1.21	-1.48	-0.2	0.1	1.4758
9	33	0.045854	0.070754	0.141578	0.071333	0.270444		1.21	-1.48	-0.2	0.1	1.4758
9	34	0.0459611	0.070598	0.143093	0.0713337	0.281872		1.23	-1.48	-0.2	0.1	1.48994
9	35	0.0458684	0.0706604	0.143266	0.0714688	0.276543		1.21	-1.48	-0.2	0.1	1.5758
9	36	0.04589	0.0707842	0.143555	0.0716619	0.287781		1.23	-1.47	-0.2	0.1	1.68994
9	37
9	38
9	39
10	1
10	2	0.0585565	0.0669464	0.143012	0.0695444	0.352801		1.61	1.48	-0.2	0.1	1.94869
10	3	0.0585649	0.0666402	0.140996	0.0740329	0.358063		1.64	1.46	-0.2	0.1	1.94869
10	4	0.0582763	0.0666014	0.143778	0.0707879	0.359867		1.62	1.45	-0.2	0.1	1.94869
10	5	0.0593322	0.0666289	0.141653	0.0740092	0.359525		1.61	1.52	-0.2	0.1	2.04869
10	6	0.0585957	0.0668315	0.141518	0.0742908	0.353113		1.59	1.46	-0.2	0.1	1.94869
10	7	0.0585957	0.0668315	0.142822	0.0708456	0.36448		1.59	1.46	-0.2	0.1	2.04869
10	8	0.0586712	0.0668752	0.143282	0.0696013	0.346954		1.62	1.48	-0.2	0.1	1.84869
10	9	0.0586712	0.0668752	0.143186	0.0695039	0.3447		1.62	1.48	-0.2	0.1	1.84869
10	10	0.0584325	0.06705	0.138493	0.0715175	0.375961		1.64	1.45	-0.2	0.1	2.24869
10	11	0.0583331	0.0669383	0.143223	0.0709225	0.335906		1.62	1.46	-0.2	0.1	1.84446
10	12	0.0583331	0.0669383	0.141595	0.0696001	0.337268		1.62	1.46	-0.2	0.1	1.84446
10	13	0.058627	0.0667187	0.141595	0.0741932	0.354829		1.62	1.42	-0.2	0.1	1.84869
10	14	0.0580693	0.0668902	0.141402	0.0741067	0.343574		1.62	1.47	-0.2	0.1	1.84869
10	15	0.0583685	0.067018	0.14119	0.0741932	0.35142		1.59	1.47	-0.2	0.1	1.84869
10	16	0.0584466	0.0671046	0.141595	0.0697391	0.336605		1.62	1.45	-0.2	0.1	1.84446
10	17	0.0586316	0.0671393	0.141363	0.0696999	0.345173		1.62	1.46	-0.2	0.1	1.94869
10	18	0.0584604	0.0671083	0.138614	0.0713256	0.36543		1.62	1.48	-0.2	0.1	2.04869
10	19	0.0586789	0.0672821	0.142918	0.0708841	0.340608		1.62	1.5	-0.2	0.1	1.94869
10	20	0.0582052	0.066951	0.141132	0.0696607	0.372778		1.62	1.46	-0.2	0.1	2.14869
10	21	0.0586111	0.0668315	0.143774	0.0706914	0.340731		1.62	1.48	-0.2	0.1	1.84869
10	22	0.0581454	0.0671387	0.144059	0.07073	0.352175		1.62	1.46	-0.2	0.1	1.94446
10	23	0.0581454	0.0671387	0.141556	0.0695431	0.343294		1.62	1.46	-0.2	0.1	1.94446
10	24	0.0582763	0.0669476	0.141363	0.0695431	0.349083		1.61	1.48	-0.2	0.1	1.94446
10	25	0.0585728	0.0669982	0.141479	0.074046	0.356455		1.65	1.46	-0.2	0.1	1.94869
10	26
10	27	0.059188	0.0660778	0.143645	0.0710191	0.351023		1.62	1.46	-0.2	0.1	1.94869
10	28	0.0583767	0.0669862	0.14117	0.0741436	0.345316		1.62	1.47	-0.2	0.1	1.84869
10	29	0.0585271	0.0670459	0.141999	0.0695431	0.347931		1.61	1.48	-0.2	0.1	1.94446
10	30	0.0582207	0.0669321	0.138851	0.0714403	0.35701		1.65	1.45	-0.2	0.1	1.94869
10	31	0.0586805	0.0665799	0.141595	0.0740829	0.344406		1.64	1.42	-0.2	0.1	1.84869
10	32	0.0582275	0.0668247	0.141537	0.0695039	0.35512		1.59	1.5	-0.2	0.1	1.94869
10	33	0.058499	0.066813	0.142979	0.0695215	0.354217		1.59	1.48	-0.2	0.1	1.94869
10	34
10	35	0.0583793	0.0666673	0.141093	0.0741031	0.363786		1.64	1.43	-0.2	0.1	2.14869
10	36	0.0581469	0.0666277	0.141248	0.0740092	0.354877		1.59	1.47	-0.2	0.1	2.04869
10	37	0.0585538	0.0667141	0.143567	0.0694646	0.367214		1.61	1.45	-0.2	0.1	2.04869
10	38
10	39
11	1	0.0540056	0.0689085	0.143756	0.0713998	0.359619		1.38	-1.69	-0.2	0.1	2.07491
11	2
11	3
11	4	0.0542023	0.0687939	0.143502	0.0720039	0.374506		1.38	-1.66	-0.2	0.1	2.00926
11	5	0.0538194	0.0690086	0.143462	0.0721002	0.351409		1.4	1.69	-0.2	0.1	2.00926
11	6	0.0538064	0.0689484	0.143541	0.0717315	0.346803		1.38	-1.73	-0.2	0.1	1.80926
11	7	0.0540514	0.0688739	0.142916	0.0720815	0.367226		1.41	1.69	-0.2	0.1	2.00926
11	8	0.0539468	0.0688623	0.143963	0.0714955	0.345766		1.41	1.72	-0.2	0.1	1.90555
11	9	0.0536204	0.0695101	0.143327	0.0728149	0.349831		1.41	1.69	-0.2	0.1	2.07491
11	10	0.0536477	0.0691196	0.143209	0.0720815	0.348786		1.4	1.7	-0.2	0.1	1.90926
11	11	0.0543057	0.0691763	0.143444	0.0720427	0.354864		1.43	1.7	-0.2	0.1	1.90926
11	12	0.0540645	0.0691713	0.142936	0.0728917	0.330401		1.4	-1.71	-0.2	0.1	1.77491
11	13	0.0539901	0.0694279	0.143873	0.0716345	0.357184		1.38	1.69	-0.2	0.1	2.00555
11	14	0.0541728	0.0690826	0.14354	0.0714382	0.344141		1.38	-1.69	-0.2	0.1	1.80555
11	15	0.0536228	0.0688758	0.143288	0.0715754	0.359588		1.38	1.69	-0.2	0.1	1.90555
11	16	0.0540463	0.0688321	0.143851	0.0715164	0.365214		1.4	1.72	-0.2	0.1	2.00555
11	17
11	18	0.0538102	0.0689005	0.143034	0.0728917	0.345108		1.38	-1.69	-0.2	0.1	1.80926
11	19	0.0537258	0.0688111	0.142543	0.0717894	0.326177		1.41	1.69	-0.2	0.1	1.70926
11	20	0.0538459	0.0688524	0.142894	0.0728306	0.335669		1.43	1.72	-0.2	0.1	1.77491
11	21	0.0535213	0.0685567	0.142799	0.0727765	0.336365		1.4	1.69	-0.2	0.1	1.77491
11	22	0.0540051	0.0689185	0.14313	0.0720226	0.350714		1.38	-1.69	-0.2	0.1	1.80926
11	23	0.0540664	0.0689717	0.142485	0.0719061	0.333582		1.43	1.72	-0.2	0.1	1.80926
11	24	0.0539359	0.0690106	0.143536	0.0717293	0.348054		1.45	1.69	-0.2	0.1	1.90926
11	25	0.0540937	0.0688374	0.143636	0.0714964	0.349066		1.43	1.7	-0.2	0.1	1.90926
11	26	0.0536826	0.0691296	0.143847	0.0714174	0.338874		1.38	1.67	-0.2	0.1	1.80555
11	27
11	28	0.0539731	0.0687669	0.14274	0.0720039	0.381637		1.41	1.7	-0.2	0.1	2.00926
11	29	0.0535881	0.0686543	0.144087	0.0712429	0.342145		1.38	1.66	-0.2	0.1	1.87491
11	30	0.0536566	0.0688527	0.143268	0.0721203	0.366132		-1.71	1.7	-0.2	0.1	2.00926
11	31	0.0540596	0.0692889	0.143562	0.0714781	0.342045		-1.38	1.47	-0.2	0.1	1.80555
11	32
11	33	0.0538469	0.069034	0.143502	0.07293	0.343238		1.4	1.72	-0.2	0.1	1.80555
11	34	0.0543044	0.0689998	0.143365	0.071945	0.341232		1.45	1.7	-0.2	0.1	1.80926
11	35	0.0538195	0.0687228	0.143963	0.0713392	0.339787		1.38	1.67	-0.2	0.1	1.80555
11	36	0.053915	0.0683921	0.143736	0.0722753	0.368963		1.43	1.69	-0.2	0.1	2.00926
11	37	0.0537475	0.0686295	0.143283	0.071807	0.338491		1.38	1.72	-0.2	0.1	1.80926
11	38	0.054133	0.0686692	0.143833	0.0717315	0.337169		1.41	1.72	-0.2	0.1	1.80926
11	39
12	1	0.058238	0.0604148	0.150203	0.0763113	0.377441		-1.35	-1.16	-0.2	0.1	2.01871
12	2	0.0583549	0.060518	0.150287	0.0764343	0.373061		-1.34	-1.19	-0.2	0.1	2.01871
12	3	0.058355	0.0605576	0.150833	0.0760886	0.397336		-1.32	-1.18	-0.2	0.1	2.21871
12	4	0.0584168	0.0603897	0.151082	0.076212	0.398645		-1.32	-1.16	-0.2	0.1	2.21871
12	5	0.0582836	0.0607553	0.151564	0.0761536	0.392761		-1.34	-1.18	-0.2	0.1	2.20434
12	6
12	7	0.0580277	0.0601486	0.150193	0.0765232	0.377449		-1.35	-1.18	-0.2	0.1	2.01871
12	8	0.0579645	0.0604266	0.150688	0.0763352	0.394864		-1.32	-1.18	-0.2	0.1	2.31871
12	9	0.0574226	0.0600219	0.150963	0.0760712	0.391607		-1.27	-1.16	-0.2	0.1	2.21871
12	10	0.0584419	0.0603636	0.150099	0.0763523	0.395311		-1.3	-1.16	-0.2	0.1	2.11871
12	11	0.0584696	0.0604807	0.150459	0.0760474	0.375349		-1.32	-1.15	-0.2	0.1	2.01871
12	12	0.0582779	0.0606153	0.150495	0.0765162	0.404959		-1.32	-1.16	-0.2	0.1	2.11871
12	13	0.0577521	0.0604434	0.150729	0.0759237	0.38911		-1.32	-1.15	-0.2	0.1	2.11871
12	14	0.0574222	0.0601229	0.151047	0.0762359	0.393071		-1.28	-1.16	-0.2	0.1	2.11871
12	15	0.0580311	0.0602877	0.150839	0.0761124	0.404907		-1.3	-1.15	-0.2	0.1	2.21871
12	16	0.0583645	0.0602279	0.150042	0.0761709	0.37228		-1.34	-1.18	-0.2	0.1	2.11871
12	17	0.0583972	0.0603105	0.151026	0.0761124	0.384179		-1.36	-1.15	-0.2	0.1	2.11871
12	18	0.0580315	0.0603918	0.150922	0.0761124	0.392973		-1.32	-1.16	-0.2	0.1	2.21871
12	19	0.059779	0.0581703	0.15118	0.0763113	0.413648		-1.59	1.12	-0.2	0.1	2.31871
12	20	0.0581144	0.0599018	0.150063	0.0761709	0.38683		-1.29	-1.16	-0.2	0.1	2.11871
12	21	0.059228	0.0582344	0.150667	0.0762942	0.413382		-1.58	1.13	-0.2	0.1	2.31871
12	22	0.0583181	0.060328	0.150537	0.0764343	0.382925		-1.3	-1.18	-0.2	0.1	2.01871
12	23	0.0581339	0.0602486	0.151144	0.0760886	0.371976		-1.32	-1.16	-0.2	0.1	2.11871
12	24	0.0579656	0.0601585	0.150464	0.0763592	0.366482		-1.29	-1.18	-0.2	0.1	2.01871
12	25	0.0586198	0.0605524	0.150958	0.0760886	0.377517		-1.34	-1.19	-0.2	0.1	2.11871
12	26	0.0586123	0.0605756	0.150584	0.0760062	0.368691		-1.34	-1.19	-0.2	0.1	2.11871
12	27	0.0582438	0.0604072	0.150937	0.0762942	0.41158		-1.32	-1.18	-0.2	0.1	2.31871
12	28	0.05848	0.0602501	0.150646	0.0763352	0.38735		-1.32	-1.18	-0.2	0.1	2.11871
12	29	0.0578551	0.0601041	0.150443	0.0765641	0.38122		-1.29	-1.15	-0.2	0.1	2.11871
12	30	0.0584192	0.0605561	0.150895	0.0761298	0.388019		-1.3	-1.16	-0.2	0.1	2.11871
12	31	0.0588553	0.0606555	0.150999	0.0760886	0.373506		-1.32	-1.18	-0.2	0.1	2.11871
12	32	0.0583243	0.0604068	0.150021	0.0761298	0.376065		-1.32	-1.16	-0.2	0.1	2.11871
12	33	0.057608	0.0602098	0.15075	0.0761709	0.392028		-1.29	-1.16	-0.2	0.1	2.21871
12	34	0.0584722	0.0606682	0.150729	0.0761298	0.389995		-1.32	-1.18	-0.2	0.1	2.21871
12	35	0.0584955	0.0607153	0.15115	0.0760712	0.389641		-1.35	-1.16	-0.2	0.1	2.11871
12	36	0.0582867	0.0606802	0.150771	0.0764173	0.381181		-1.32	-1.16	-0.2	0.1	2.21871
12	37	0.0574872	0.059881	0.1505	0.0762531	0.408392		-1.27	-1.18	-0.2	0.1	2.31871
12	38	0.057066	0.0594713	0.150792	0.0760886	0.404087		-1.24	-1.16	-0.2	0.1	2.21871
12	39
13	1
13	2	0.0712814	0.0805296	0.138142	0.0697092	0.375914		-2.42	-2.32	-0.2	0.1	2.02511
13	3	0.0715335	0.0805621	0.138503	0.0695608	0.386041		-2.45	-2.32	-0.2	0.1	2.11866
13	4	0.0713142	0.0805687	0.138935	0.0694111	0.417911		-2.47	-2.32	-0.2	0.1	2.31866
13	5	0.0712228	0.0806769	0.137918	0.0695415	0.392086		-2.42	-2.27	-0.2	0.1	2.11866
13	6	0.0715873	0.0805887	0.138221	0.0694111	0.412244		-2.4	-2.25	-0.2	0.1	2.31866
13	7	0.0710395	0.0795399	0.138558	0.0692038	0.407813		-2.47	-2.32	-0.2	0.1	2.31866
13	8	0.0715589	0.0802467	0.138026	0.0697082	0.383192		-2.4	-2.25	-0.2	0.1	2.11866
13	9	0.0714424	0.0803567	0.137861	0.0695415	0.385041		-2.4	-2.27	-0.2	0.1	2.11866
13	10	0.0714395	0.0804986	0.138127	0.069261	0.406774		-2.47	-2.32	-0.2	0.1	2.31866
13	11	0.0715021	0.0804407	0.138594	0.0695596	0.393428		-2.45	-2.28	-0.2	0.1	2.21866
13	12	0.0714066	0.0804201	0.138672	0.0695608	0.387458		-2.4	-2.28	-0.2	0.1	2.11866
13	13	0.0712571	0.0804424	0.137918	0.0695789	0.385263		-2.43	-2.32	-0.2	0.1	2.11866
13	14	0.071174	0.0802204	0.138484	0.0693361	0.411482		-2.45	-2.3	-0.2	0.1	2.31866
13	15	0.0714371	0.0803667	0.138408	0.0693541	0.396501		-2.43	-2.3	-0.2	0.1	2.31866
13	16	0.0716371	0.080155	0.138184	0.0692986	0.4002		-2.42	-2.25	-0.2	0.1	2.21866
13	17	0.071131	0.0804517	0.138858	0.0691662	0.397083		-2.47	-2.32	-0.2	0.1	2.31866
13	18	0.0717721	0.0803949	0.138666	0.0691826	0.392949		-2.45	-2.3	-0.2	0.1	2.21866
13	19	0.0716618	0.0805973	0.138728	0.0694111	0.416385		-2.4	-2.32	-0.2	0.1	2.31866
13	20	0.0714791	0.0802717	0.139158	0.0690909	0.398412		-2.4	-2.28	-0.2	0.1	2.41866
13	21	0.0714931	0.0801437	0.138726	0.0695596	0.37393		-2.47	-2.27	-0.2	0.1	2.11866
13	22	0.0716836	0.0802874	0.13927	0.0690532	0.396993		-2.43	-2.28	-0.2	0.1	2.21866
13	23	0.0730712	0.0790909	0.137974	0.0696163	0.393422		-2.38	-2.25	-0.2	0.1	2.12511
13	24	0.0714519	0.0802422	0.138575	0.0695971	0.388431		-2.47	-2.27	-0.2	0.1	2.11866
13	25	0.0715996	0.080263	0.138409	0.0696356	0.389605		-2.47	-2.28	-0.2	0.1	2.21866
13	26	0.0714167	0.0804051	0.138481	0.0697466	0.396146		-2.4	-2.28	-0.2	0.1	2.21866
13	27	0.071729	0.0804008	0.137502	0.0696911	0.389469		-2.42	-2.28	-0.2	0.1	2.21866
13	28	0.0719195	0.080586	0.138331	0.0695971	0.380262		-2.4	-2.28	-0.2	0.1	2.11866
13	29	0.0718924	0.0807387	0.137672	0.0696163	0.403814		-2.4	-2.32	-0.2	0.1	2.21866
13	30	0.0717692	0.0806837	0.138578	0.0694111	0.406751		-2.43	-2.28	-0.2	0.1	2.31866
13	31	0.0717528	0.0804061	0.138575	0.0692595	0.404107		-2.4	-2.28	-0.2	0.1	2.21866
13	32	0.0718818	0.0804445	0.137974	0.0696537	0.402116		-2.47	-2.28	-0.2	0.1	2.31866
13	33	0.0717477	0.0805039	0.138877	0.0692038	0.397058		-2.43	-2.32	-0.2	0.1	2.31866
13	34	0.0717922	0.0808142	0.137786	0.0695789	0.376474		-2.43	-2.3	-0.2	0.1	2.02511
13	35	0.0718388	0.0806779	0.138783	0.0692414	0.390586		-2.45	-2.32	-0.2	0.1	2.21866
13	36	0.071225	0.0797837	0.138012	0.0693166	0.400166		-2.45	-2.27	-0.2	0.1	2.21866
13	37	0.0713943	0.0797027	0.13871	0.0693361	0.417252		-2.4	-2.27	-0.2	0.1	2.31866
13	38	0.0713422	0.0796975	0.138502	0.069279	0.401396		-2.45	-2.32	-0.2	0.1	2.31866
13	39	0.0712738	0.0712738	0.138672	0.0693361	0.388832		-2.45	-2.27	-0.2	0.1	2.11866
14	1	0.063418	0.0690396	0.140546	0.0697954	0.3544		1.34	-1.41	-0.2	0.1	1.96829
14	2	0.0629528	0.0689091	0.140155	0.0695706	0.33002		1.34	-1.43	-0.2	0.1	1.96829
14	3	0.0629013	0.068758	0.136552	0.0697394	0.35612		1.33	-1.44	-0.2	0.1	2.16829
14	4	0.0629013	0.068758	0.136552	0.0697394	0.35612		1.33	-1.44	-0.2	0.1	2.16829
14	5	0.0634116	0.0692193	0.141403	0.0697405	0.356126		1.34	-1.41	-0.2	0.1	1.96829
14	6	0.0629979	0.0688373	0.13598	0.0701899	0.350641		1.32	-1.43	-0.2	0.1	2.06829
14	7	0.0633777	0.0689594	0.140491	0.0694196	0.340773		-1.36	-1.39	-0.2	0.1	2.06829
14	8	0.0631904	0.0690553	0.136153	0.0700404	0.351955		-1.36	-1.41	-0.2	0.1	2.06829
14	9	0.063352	0.0688267	0.141236	0.0697029	0.352		1.33	-1.39	-0.2	0.1	2.06829
14	10	0.0633193	0.0689663	0.136403	0.0702645	0.346716		-1.36	-1.44	-0.2	0.1	1.96829
14	11	0.0638723	0.0686	0.14092	0.0696082	0.358399		1.4	-1.41	-0.2	0.1	2.06829
14	12	0.0631504	0.0688951	0.140547	0.0693819	0.338788		-1.36	-1.39	-0.2	0.1	2.06829
14	13	0.0633848	0.0677742	0.141087	0.0693637	0.361607		-1.38	-1.41	-0.2	0.1	2.06829
14	14	0.0630422	0.0691576	0.136038	0.0699281	0.34603		1.35	-1.39	-0.2	0.1	2.06829
14	15	0.0635264	0.0691971	0.136035	0.0697963	0.35767		1.33	-1.39	-0.2	0.1	2.16829
14	16	0.0632818	0.0692664	0.13963	0.0693441	0.346299		-1.33	-1.47	-0.2	0.1	2.16829
14	17	0.0634824	0.0690644	0.13886	0.06959	0.352064		1.35	-1.43	-0.2	0.1	2.06829
14	18	0.0630765	0.0692254	0.140006	0.0693637	0.345764		-1.33	-1.39	-0.2	0.1	2.06829
14	19	0.0632543	0.0693532	0.139931	0.0695146	0.343498		-1.33	-1.46	-0.2	0.1	2.06829
14	20	0.0635454	0.0693557	0.141199	0.0695706	0.342542		1.35	-1.43	-0.2	0.1	1.96829
14	21	0.0635265	0.0690715	0.139312	0.0694015	0.335795		-1.34	-1.41	-0.2	0.1	1.96829
14	22	0.0626583	0.0685465	0.139386	0.0694574	0.335582		-1.33	-1.41	-0.2	0.1	1.96829
14	23	0.0626984	0.0684703	0.139594	0.0692124	0.339935		-1.34	-1.43	-0.2	0.1	2.06829
14	24	0.0627412	0.0688313	0.141031	0.0694574	0.342431		-1.34	-1.47	-0.2	0.1	2.06829
14	25	0.0626173	0.0688177	0.139612	0.0694392	0.344379		-1.34	-1.47	-0.2	0.1	2.06829
14	26	0.0629564	0.0690754	0.14023	0.0695706	0.336836		-1.36	-1.46	-0.2	0.1	2.06829
14	27	0.0631951	0.0688528	0.141329	0.0699281	0.33765		-1.36	-1.46	-0.2	0.1	1.96829
14	28	0.0625292	0.0686558	0.140753	0.0695523	0.333708		-1.33	-1.39	-0.2	0.1	1.96829
14	29	0.0629851	0.0693218	0.136283	0.0699648	0.361759		-1.34	-1.47	-0.2	0.1	2.26829
14	30	0.0629851	0.0693218	0.140733	0.0696448	0.348955		-1.34	-1.47	-0.2	0.1	2.06829
14	31	0.0627029	0.0685421	0.141031	0.0697963	0.350735		-1.34	-1.34	-0.2	0.1	2.06829
14	32	0.0629021	0.0686373	0.136921	0.06959	0.361101		1.34	-1.39	-0.2	0.1	2.16829
14	33	0.0628163	0.0688351	0.141421	0.0696459	0.345601		-1.34	-1.43	-0.2	0.1	2.06829
14	34	0.0628953	0.0686546	0.139762	0.0695329	0.331219		-1.36	-1.41	-0.2	0.1	1.96829
14	35	0.063308	0.068908	0.139515	0.0693426	0.33884		-1.34	-1.46	-0.2	0.1	2.06829
14	36	0.063308	0.068908	0.1398	0.0697405	0.3342		-1.34	-1.46	-0.2	0.1	1.96829
14	37
14	38	0.0628932	0.069113	0.135941	0.0704508	0.343471		-1.34	-1.46	-0.2	0.1	1.96829
14	39
15	1	0.0530968	0.0740666	0.141155	0.0705012	0.337901		1.51	-1.44	-0.2	0.1	1.95201
15	2	0.0532147	0.0740092	0.140544	0.0708057	0.323036		1.51	-1.44	-0.2	0.1	1.78929
15	3	0.0525802	0.0733998	0.139795	0.0703866	0.334973		1.54	-1.44	-0.2	0.1	1.85201
15	4	0.0526228	0.0733871	0.141763	0.0706345	0.334264		1.59	-1.44	-0.2	0.1	1.85201
15	5	0.0526431	0.0735228	0.140198	0.0708627	0.338614		1.59	-1.44	-0.2	0.1	2.05201
15	6	0.0527005	0.0734417	0.140486	0.0707868	0.31712		1.53	-1.46	-0.2	0.1	1.85201
15	7	0.0528482	0.0738852	0.140295	0.0701186	0.326097		1.54	-1.46	-0.2	0.1	1.85201
15	8	0.0529572	0.0734763	0.141725	0.0706345	0.318434		1.51	-1.44	-0.2	0.1	1.75201
15	9	0.0527918	0.0722553	0.139911	0.0702719	0.326553		1.54	-1.43	-0.2	0.1	1.85201
15	10	0.0529566	0.0740006	0.141288	0.0706727	0.347543		1.56	-1.46	-0.2	0.1	1.95201
15	11	0.0524545	0.0736373	0.140371	0.0708437	0.337464		1.57	-1.43	-0.2	0.1	1.88929
15	12	0.0527907	0.0736461	0.140831	0.0706346	0.336534		1.53	-1.47	-0.2	0.1	1.85201
15	13	0.05262	0.0733232	0.141554	0.0705584	0.337057		1.54	-1.43	-0.2	0.1	1.85201
15	14	0.05309	0.0736571	0.141858	0.0705964	0.345186		1.54	-1.44	-0.2	0.1	1.95201
15	15	0.0530391	0.0737694	0.140811	0.0705774	0.33245		1.57	-1.46	-0.2	0.1	1.75201
15	16	0.0527875	0.0737896	0.140811	0.0706726	0.321802		1.54	-1.47	-0.2	0.1	1.75201
15	17	0.0528978	0.0737317	0.140964	0.0709196	0.323877		1.5	-1.44	-0.2	0.1	1.78929
15	18	0.0528077	0.0726785	0.140792	0.0703866	0.315824		1.54	-1.44	-0.2	0.1	1.75201
15	19	0.0530753	0.0728154	0.141839	0.0708627	0.322856		1.57	-1.44	-0.2	0.1	1.75201
15	20	0.0526212	0.0725818	0.140256	0.0707297	0.326068		1.59	-1.39	-0.2	0.1	1.78929
15	21	0.052883	0.0737465	0.14062	0.0708816	0.322567		1.53	-1.46	-0.2	0.1	1.68929
15	22	0.0530139	0.0737431	0.141497	0.0709007	0.325744		1.54	-1.46	-0.2	0.1	1.75201
15	23	0.0512431	0.072221	0.140754	0.0709575	0.331459		1.51	-1.42	-0.2	0.1	1.78929
15	24	0.0524497	0.0737298	0.140141	0.0703102	0.327378		1.51	-1.46	-0.2	0.1	1.85201
15	25	0.0508609	0.0713526	0.140735	0.0708248	0.316784		1.5	1.32	-0.2	0.1	1.75201
15	26	0.0520162	0.0726023	0.140084	0.0702336	0.326347		1.59	-1.43	-0.2	0.1	1.85201
15	27	0.052609	0.0737766	0.140256	0.0708057	0.336013		1.53	-1.46	-0.2	0.1	1.78929
15	28	0.0504524	0.0711603	0.140907	0.0707107	0.328994		1.49	1.37	-0.2	0.1	1.75201
15	29	0.0528561	0.0734792	0.141782	0.0708248	0.312656		1.54	-1.43	-0.2	0.1	1.75201
15	30	0.0527144	0.0738913	0.141725	0.0707107	0.324155		1.56	-1.46	-0.2	0.1	1.75201
15	31	0.0527507	0.0736133	0.139948	0.0703291	0.328225		1.53	1.53	-0.2	0.1	1.85201
15	32	0.0531984	0.0727656	0.141574	0.0707868	0.337691		1.53	-1.46	-0.2	0.1	1.85201
15	33	0.052869	0.0736634	0.140716	0.0707297	0.324896		1.56	-1.47	-0.2	0.1	1.75201
15	34	0.052544	0.0734782	0.140964	0.0707677	0.340162		1.57	-1.44	-0.2	0.1	1.88929
15	35	0.0528611	0.073771	0.140352	0.0704248	0.322641		1.54	-1.47	-0.2	0.1	1.85201
15	36	0.0528916	0.0725679	0.140429	0.0707297	0.335113		1.54	-1.46	-0.2	0.1	1.88929
15	37	0.0530053	0.0735089	0.140199	0.0703484	0.330789		1.59	-1.43	-0.2	0.1	1.85201
15	38	0.0530563	0.0734166	0.140659	0.0709196	0.335495		1.57	-1.44	-0.2	0.1	1.88929
15	39

## Sheet: daily dosimetric error_brain
Patinent No.	Fraction	CTV_D99% (%)	CTV_Dmean (%)	CTV_D1% (%)	Chiasm_D2 (%)	Chiasm_Dmean (%)	Right optic nerve_D2% (%)	Right optic nerve_Dmean (%)	Left optic nerve_D2% (%)	Left optic nerve_Dmean (%)
1	1	-0.019558	0.1305	0.143756	0.0560224	0.102543	0.29901	-0.0304507	-0.281849	0.26738
1	2	0.48895	0.727069	0.790656	0.373483	0.615258	0.429826	-0.609013	1.08982	1.56608
1	3	0.58674	0.894855	1.00629	0.485528	0.840853	0.69146	-0.700365	2.21721	1.90985
1	4	-0.019558	0.093214	0.125786	0.0933707	0.266612	0.29901	0.0609013	-0.225479	1.03132
1	5	0.058674	0.149142	0.179695	0.22409	0.287121	0.355074	0	-0.169109	1.2605
1	6	0.528066	0.764355	0.826595	0.261438	0.73831	0.560643	-0.548112	1.01466	2.44461
1	7
1	8	0.078232	0.223714	0.233603	0.205415	0.287121	0.317698	-0.091352	-0.169109	1.22231
1	9	-0.019558	0.093214	0.107817	0.0746965	0.225595	0.373762	0.0609013	-0.319429	1.14591
1	10	0.136906	0.33557	0.359389	0.298786	0.369155	0.336386	-0.0304507	-0.0939496	1.2605
1	11	0.117348	0.279642	0.287511	0.261438	0.328138	0.373762	-0.0304507	-0.11274	1.22231
1	12	0.547624	0.782998	0.862534	0.242764	0.73831	0.616707	-0.426309	1.07103	2.48281
1	13	-0.019558	0.093214	0.125786	0.186741	0.266612	0.317698	0.0609013	-0.169109	1.22231
1	14	-0.058674	0.0745712	0.0539084	-0.0186741	0.184578	0.317698	0	-0.281849	1.14591
1	15	0	0.1305	0.143756	0.186741	0.287121	0.373762	0.0609013	-0.225479	1.18411
1	16	0	0.093214	0.0898473	0.0746965	0.225595	0.411138	0.0609013	-0.319429	1.06952
1	17	0.0977899	0.260999	0.269542	0.186741	0.246103	0.29901	-0.121803	-0.206689	1.18411
1	18	0.136906	0.298285	0.287511	0.261438	0.328138	0.355074	0	-0.169109	1.14591
1	19
1	20	0.528066	0.764355	0.844564	0.298786	0.758819	0.541955	-0.517661	1.07103	2.48281
1	21	0.0977899	0.223714	0.215633	0.280112	0.328138	0.29901	0	-0.225479	1.18411
1	22	0.547624	0.782998	0.862534	0.261438	0.717801	0.560643	-0.487211	1.05224	2.52101
1	23	-0.019558	0.111857	0.143756	0.168067	0.246103	0.261633	0	-0.263059	1.14591
1	24	-0.039116	0.0559284	0.0718778	0.0746965	0.205086	0.280321	-0.0304507	-0.375799	1.10772
1	25	0.567182	0.801641	0.862534	0.22409	0.73831	0.560643	-0.487211	1.01466	2.44461
1	26	0.117348	0.260999	0.233603	0.31746	0.348646	0.336386	0.0609013	-0.11274	1.18411
1	27	0.078232	0.223714	0.215633	0.22409	0.307629	0.355074	0.0609013	-0.187899	1.14591
1	28	-0.078232	0.0372856	0.0539084	0.0186741	0.184578	0.29901	0	-0.413378	0.993125
1	29	0.078232	0.223714	0.215633	0.298786	0.348646	0.29901	-0.0304507	-0.13153	1.18411
1	30	0	0.1305	0.161725	0.130719	0.287121	0.355074	0.091352	-0.225479	1.14591
2	1	-0.0972384	-0.0943752	-0.055371	-0.165899	-0.113507	-0.0757002	-0.423191	-0.0947508	0
2	2
2	3	0.0777907	0.434126	0.645995	0.75576	0.662126	0.586677	-0.169276	0.379003	-0.275808
2	4	0.622326	-0.018875	-0.073828	0.40553	0.378358	0.302801	-0.253915	0.265302	0.118203
2	5	0.447297	-0.377501	-0.498339	-0.0737327	-0.0189179	-0.0757002	-0.550148	0.0379003	0.0394011
2	6	0.369506	-0.490751	-0.590624	-0.0368664	-0.132425	0.0946253	-0.677105	-0.170551	0
2	7	0.330611	-0.453001	-0.609081	-0.147465	-0.151343	-0.0189251	-0.592467	-0.151601	0
2	8	0.602878	-0.0943752	-0.110742	0.460829	0.340522	0.340651	-0.423191	0.132651	-0.0394011
2	9	0.50564	-0.264251	-0.387597	0.110599	0.132425	0.0946253	-0.507829	0.0947508	0.157604
2	10	-0.116686	-0.151	-0.073828	-0.202765	-0.151343	-0.0946253	-0.423191	-0.0758006	0.0394011
2	11	-0.116686	0.302001	0.572167	0.534562	0.472947	0.492051	0	0.246352	-0.433412
2	12	0.0194477	0.169875	0.258398	0.258065	0.302686	0.302801	-0.211595	0.284252	-0.0394011
2	13	0.0388954	0.434126	0.645995	0.737327	0.624291	0.529902	-0.126957	0.341103	-0.275808
2	14
2	15	0.0972384	0.0943752	0.129199	0.0368664	0.151343	0.0567752	-0.423191	0.227402	0.236407
2	16	-0.0777907	0.0755002	0.203027	0.165899	0.170261	0.264951	-0.169276	0.0947508	-0.197006
2	17	0.0388954	0.132125	0.239941	0.313364	0.283768	0.264951	-0.338553	0.170551	0
2	18	-0.0583431	-0.018875	0.073828	0.0184332	0.0378358	0.1514	-0.338553	0	-0.0788022
2	19	-0.0777907	-0.11325	-0.055371	-0.184332	-0.113507	-0.0757002	-0.423191	-0.0568505	0.0788022
2	20	-0.0972384	-0.151	-0.073828	-0.184332	-0.132425	-0.0946253	-0.46551	-0.0568505	0.0394011
2	21	0.116686	0.434126	0.664452	0.737327	0.643208	0.567752	-0.169276	0.360053	-0.236407
2	22	-0.0583431	-0.0943752	-0.036914	-0.110599	-0.0756716	-0.0378501	-0.423191	-0.0379003	0.0394011
2	23	0.0583431	0.0755002	0.129199	0.0552995	0.132425	0.0378501	-0.423191	0.473754	0.0788022
2	24
2	25	-0.0583431	-0.132125	-0.055371	-0.0737327	-0.0756716	0.0757002	-0.592467	0.265302	0.0394011
2	26	0	0.018875	0.073828	0.110599	0.132425	0.170326	-0.507829	0.416904	0.118203
2	27	-0.0388954	-0.132125	-0.055371	-0.0921659	-0.0945895	0.0378501	-0.592467	-0.113701	0
2	28	-0.0583431	-0.151	-0.036914	-0.0921659	-0.132425	0	-0.550148	-0.151601	0.0788022
2	29	-0.0194477	0.358626	0.627538	0.608295	0.586455	0.510977	-0.211595	0.322153	-0.157604
2	30	-0.0583431	0.0377501	0.166113	0.0552995	0.132425	0.208176	-0.253915	0.0947508	-0.197006

## Sheet: daily dosimetric error_prostate
Patinent No.	Fraction	CTV_D99% (%)	CTV_Dmean (%)	CTV_D1% (%)	Rectal wall_V70 (%)	Rectal wall_Dmean (%)	Bladder wall_V70 (%)	Bladder wall_Dmean (%)
3	1	0.387856	0.403582	0.563104	-0.23	0.0793441	0.2	0.0757576
3	2	0.0936204	0.0504477	-0.0734484	-0.45	0	0.11	-0.113636
3	3	0.173867	0.277462	0.367242	-0.18	0.13224	0.19	0
3	4	-0.0133743	0.113507	0.0489656	-0.37	0	0.2	0
3	5	-0.040123	0.0504477	0.0244828	-0.46	-0.0528961	0.15	-0.0378788
3	6
3	7	0.120369	0.0504477	-0.0856898	-0.37	0.026448	0.09	-0.151515
3	8	0.160492	0.252239	0.330518	-0.21	0.0793441	0.19	0
3	9	-0.0267487	0.100895	0.0244828	-0.43	-0.026448	0.16	0
3	10	0.0267487	0.113507	0.110173	-0.35	0.0793441	0.17	-0.0378788
3	11	0.21399	0.277462	0.342759	-0.07	0.13224	0.19	-0.0378788
3	12	-0.040123	0.0882835	0.0122414	-0.44	-0.0528961	0.19	0
3	13	-0.0534974	0.0882835	0.0244828	-0.44	-0.0528961	0.17	0
3	14	0.200615	0.32791	0.416208	-0.15	0.13224	0.19	0
3	15	0.200615	0.340522	0.550863	-0.22	0.026448	0.19	0.151515
3	16	0.254113	0.378358	0.550863	-0.24	0	0.19	0.151515
3	17	0.21399	0.315298	0.391725	-0.13	0.105792	0.19	0.0378788
3	18	0.0534974	0.0756716	0.0367242	-0.37	0.0793441	0.17	0
3	19
3	20	0.0133743	0.0504477	-0.0122414	-0.5	0	0.12	-0.0378788
3	21	0.227364	0.340522	0.550863	-0.24	0.026448	0.19	0.151515
3	22	0.040123	0.0504477	-0.0244828	-0.53	0	0.13	-0.0757576
3	23	0.0936204	0.0504477	-0.0979312	-0.44	0.026448	0.1	-0.113636
3	24
3	25	0.240738	0.365746	0.587587	-0.23	0.0528961	0.19	0.151515
3	26	0.0668717	0.151343	0.0734484	-0.35	0.026448	0.18	0
3	27	0	0	-0.0979312	-0.53	-0.0528961	0.1	-0.113636
3	28	0.240738	0.353134	0.563104	-0.25	0.026448	0.19	0.113636
3	29
3	30	0.227364	0.353134	0.538622	-0.25	0.026448	0.19	0.151515
3	31	0.040123	0.0630597	-0.0244828	-0.39	0.026448	0.16	0
3	32	0.040123	0.0378358	-0.0979312	-0.53	0	0.09	-0.113636
3	33	0.267487	0.39097	0.575346	-0.23	0.0793441	0.19	0.113636
3	34
3	35	0.254113	0.378358	0.575346	-0.24	0.026448	0.19	0.151515
3	36	0	0.0378358	-0.0244828	-0.61	-0.026448	0.13	-0.0757576
3	37	0.267487	0.39097	0.673277	-0.2	0.0793441	0.19	0.113636
3	38	0.254113	0.277462	0.330518	-0.06	0.13224	0.17	-0.0378788
3	39	0.0668717	0.0378358	-0.0979312	-0.47	0	0.1	-0.113636
4	1	0.301329	0.168394	0.203071	0.53	-0.0866551	0.01	0
4	2
4	3	-0.0273935	-0.142487	-0.190379	-0.1	-0.11554	0.01	-0.0800641
4	4	-0.0684838	-0.181347	-0.215763	-0.22	-0.144425	0	-0.0800641
4	5	0.328722	0.168394	0.215763	0.53	-0.11554	0.01	0
4	6	-0.0136968	-0.15544	-0.190379	-0.11	-0.17331	0.01	-0.0800641
4	7	-0.054787	-0.15544	-0.177688	0.19	-0.11554	0	-0.0800641
4	8	-0.164361	0	-0.012692	-0.34	-0.0866551	0	0
4	9	0.0958773	-0.181347	-0.203071	0.1	-0.259965	0.01	-0.0800641
4	10	-0.164361	-0.233161	-0.203071	-0.32	-0.23108	0.01	-0.0800641
4	11	-0.0958773	-0.181347	-0.203071	-0.29	-0.17331	0	-0.0800641
4	12	0.534173	0.349741	0.431527	1.2	-0.0577701	0.01	0.160128
4	13	0.356116	0.194301	0.266531	0.66	-0.0577701	0.01	0.0800641
4	14	0.150664	0.0259067	0.0888438	0.11	-0.0577701	0.01	0
4	15	-0.0821805	-0.181347	-0.203071	-0.09	-0.17331	0	-0.0800641
4	16	0.369812	0.220207	0.279223	0.67	-0.028885	0.01	0
4	17	0.328722	0.0129534	0.0761518	0.53	-0.0577701	0.01	0
4	18	-0.150664	-0.220207	-0.177688	-0.3	-0.23108	0	-0.0800641
4	19	0.136968	0.0259067	0.0761518	0.07	-0.0866551	0.01	0
4	20	0.315025	0.168394	0.215763	0.52	-0.144425	0.01	0
4	21	0.191755	0.0518135	0.101536	0.09	-0.028885	0.01	0.0800641
4	22	0.150664	0.0388601	0.012692	0.1	-0.0577701	0.01	0.0800641
4	23	-0.0684838	-0.15544	-0.203071	-0.07	-0.144425	0.01	-0.0800641
4	24	0.493083	0.349741	0.469603	0.84	-0.028885	0.01	0.160128
4	25	0.150664	0.0388601	0.0380759	0.11	-0.028885	0.01	0
4	26	-0.054787	-0.142487	-0.177688	-0.12	-0.23108	0.01	-0.0800641
4	27	0.109574	0.0388601	0.0634598	0.08	-0.0577701	0.01	0
4	28	0.46569	0.323834	0.456911	0.81	-0.0577701	0.01	0.0800641
4	29	-0.0821805	-0.194301	-0.241147	-0.24	-0.202195	0	-0.0800641
4	30	-0.0273935	0.181347	0.241147	-0.1	-0.11554	0.01	0
4	31
4	32	0.301329	0.15544	0.215763	0.5	-0.144425	0.01	0
4	33	-0.0684838	-0.168394	-0.190379	-0.15	-0.144425	0	-0.0800641
4	34	0.136968	0.0388601	0.114228	0.07	-0.0866551	0.02	0
4	35	-0.0684838	-0.142487	-0.139612	-0.3	-0.202195	0.01	0
4	36	0.123271	0.0129534	0.0888438	0.07	-0.0866551	0.01	0
4	37	-0.123271	-0.142487	-0.164996	-0.3	-0.17331	0	-0.0800641
4	38	-0.0821805	-0.181347	-0.190379	-0.32	-0.17331	0	-0.0800641
4	39
5	1	-0.137874	-0.129752	-0.0380084	-0.02	-0.283126	0.08	0.081103
5	2	-0.165449	-0.259504	-0.22805	0.06	-0.198188	0.07	0
5	3	-0.151661	-0.233554	-0.152033	0.09	-0.169875	0.08	0.0405515
5	4	-0.206811	-0.0648761	0.126695	0	-0.283126	0.09	0.121655
5	5	-0.165449	-0.246529	-0.177372	0.12	-0.11325	0.08	0.0405515
5	6	-0.124087	-0.233554	-0.190042	0.12	-0.0849377	0.08	0.0405515
5	7	-0.220598	-0.0778513	0.101356	0.01	-0.311438	0.1	0.121655
5	8	-0.165449	-0.129752	-0.0253389	-0.04	-0.283126	0.09	0.121655
5	9	-0.110299	-0.181653	-0.114025	-0.01	-0.198188	0.08	0.081103
5	10
5	11	-0.137874	-0.142727	-0.0380084	0.01	-0.283126	0.08	0.081103
5	12	-0.151661	-0.116777	-0.0253389	-0.01	-0.283126	0.08	0.081103
5	13	-0.124087	-0.168678	-0.139364	-0.02	-0.226501	0.08	0.0405515
5	14	-0.165449	-0.181653	-0.101356	0	-0.198188	0.08	0.081103
5	15
5	16	-0.206811	-0.0778513	0.101356	-0.01	-0.311438	0.09	0.121655
5	17	-0.179236	-0.194628	-0.126695	-0.02	-0.226501	0.08	0.081103
5	18	-0.220598	-0.233554	-0.177372	0.07	-0.198188	0.08	0.0405515
5	19	-0.206811	-0.207603	-0.139364	-0.02	-0.283126	0.08	0.0405515
5	20	-0.165449	-0.194628	-0.139364	-0.05	-0.226501	0.08	0.081103
5	21	-0.234386	-0.0778513	0.101356	-0.01	-0.311438	0.1	0.121655
5	22	-0.0965118	-0.116777	-0.0380084	0	-0.283126	0.08	0.081103
5	23	-0.165449	-0.194628	-0.152033	-0.01	-0.226501	0.08	0.081103
5	24	-0.165449	-0.0648761	0.101356	0.03	-0.254813	0.09	0.081103
5	25	-0.137874	-0.129752	-0.0380084	-0.02	-0.311438	0.08	0.081103
5	26	-0.248173	-0.0778513	0.0760167	-0.02	-0.339751	0.09	0.081103
5	27	-0.0827244	-0.103802	0	0.01	-0.254813	0.09	0.121655
5	28	-0.151661	-0.194628	-0.152033	0	-0.226501	0.08	0.081103
5	29	-0.206811	-0.220579	-0.0506778	-0.11	-0.283126	0.14	0.0405515
5	30	-0.303323	0.0648761	0.278728	-0.01	-0.453001	0.23	0.081103
5	31	-0.261961	-0.0648761	0.139364	-0.04	-0.339751	0.21	0.121655
5	32	-0.220598	-0.116777	0.0760167	-0.25	-0.424689	0.2	0.081103
5	33	-0.31711	-0.103802	0.114025	-0.04	-0.396376	0.19	0.081103
5	34	-0.261961	-0.220579	-0.0506778	-0.19	-0.311438	0.14	0.081103
5	35	-0.31711	-0.207603	-0.0506778	-0.15	-0.339751	0.16	0.081103
5	36	-0.234386	-0.220579	-0.0380084	-0.14	-0.283126	0.13	0.081103
5	37	-0.289535	-0.0519009	0.152033	-0.05	-0.396376	0.22	0.121655
5	38	-0.289535	-0.0648761	0.139364	-0.04	-0.368063	0.2	0.081103
5	39
6	1	-0.179632	-0.117005	-0.0887087	-0.19	0.0581564	-0.05	0.101557
6	2	-0.124361	-0.0780031	-0.0506907	-0.17	0.0290782	-0.01	0.101557
6	3	-0.221086	-0.208008	-0.228108	-0.23	0.0290782	-0.04	-0.0338524
6	4	-0.234904	0.026001	0.101381	-0.35	0.0581564	0.03	0
6	5	-0.234904	0.0390016	0.114054	-0.34	0.0581564	0.01	0
6	6	-0.19345	-0.0390016	0	-0.28	0.0872347	0	-0.0338524
6	7	-0.124361	-0.0780031	-0.0633633	-0.17	0.0581564	-0.01	0
6	8	-0.248722	-0.195008	-0.202763	-0.23	0.0872347	-0.05	0.0677048
6	9	-0.19345	-0.0910036	-0.114054	-0.09	0	0.01	0.0338524
6	10	-0.276358	0.182007	0.202763	-0.36	0.116313	0.26	0.101557
6	11
6	12	-0.0967252	-0.117005	-0.19009	0	0	-0.05	0.13541
6	13	-0.234904	-0.195008	-0.215435	-0.26	-0.0581564	-0.04	-0.0338524
6	14	-0.165815	0.0390016	0.126727	-0.28	0.0872347	0.02	0.13541
6	15	-0.26254	-0.0780031	-0.0633633	-0.32	-0.0581564	0	-0.0338524
6	16	-0.234904	-0.0650026	-0.0633633	-0.29	0.0872347	0.01	0.0677048
6	17	-0.248722	-0.221009	-0.240781	-0.26	0	-0.05	0
6	18	-0.26254	-0.208008	-0.228108	-0.32	0.0290782	-0.05	0.101557
6	19	-0.276358	-0.0780031	-0.139399	-0.37	0.0290782	-0.05	-0.0338524
6	20	-0.290175	-0.0780031	-0.152072	-0.42	0.0290782	-0.01	0
6	21	-0.151997	-0.208008	-0.316817	-0.43	0.0581564	-0.04	-0.0338524
6	22	-0.179632	-0.169007	-0.266126	-0.37	0.0581564	0.03	0
6	23	-0.0552715	-0.104004	-0.215435	-0.12	0.0872347	0.01	0
6	24	-0.19345	-0.195008	-0.316817	-0.46	0.0581564	0	-0.0338524
6	25	-0.207268	-0.195008	-0.291471	-0.29	0.0872347	-0.01	0
6	26	-0.331629	-0.104004	-0.240781	-0.59	0	-0.05	0.0677048
6	27	-0.0552715	-0.0910036	-0.215435	-0.14	0.116313	0.01	0.0338524
6	28	-0.248722	-0.0650026	-0.126727	-0.19	0.0872347	0.26	0.101557
6	29	-0.248722	-0.0650026	-0.152072	-0.28	0	-0.05	0.0677048
6	30	-0.151997	0.0390016	-0.0126727	-0.13	-0.0581564	-0.04	0.13541
6	31	-0.110543	-0.208008	-0.316817	-0.41	0.0872347	0.02	-0.0338524
6	32	-0.138179	0.0650026	0.0126727	-0.18	-0.0581564	0	0.13541
6	33	-0.124361	-0.195008	-0.316817	-0.47	0.0872347	0.01	-0.0338524
6	34	-0.248722	-0.0780031	-0.139399	-0.25	0	-0.05	0.0677048
6	35	-0.0690894	-0.104004	-0.215435	-0.16	0.0872347	-0.05	0
6	36	-0.290175	-0.0780031	-0.126727	-0.29	0.0581564	-0.05	0.101557
6	37	-0.207268	-0.195008	-0.278799	-0.34	0.116313	-0.01	-0.0338524
6	38	-0.248722	-0.208008	-0.329489	-0.43	0.0581564	-0.04	0
6	39
7	1	0.347122	0.0274311	0.0401822	0	0.0931966	0.02	0.0394789
7	2	0.347122	-0.0274311	-0.0133941	0	0.124262	-0.07	-0.0789578
7	3	0.188024	-0.205733	-0.294669	0	-0.0310655	0.09	0.0789578
7	4	0.159097	-0.260595	-0.308063	0	-0.0931966	-0.01	0
7	5	0.188024	-0.219449	-0.281275	0	-0.0310655	-0.1	-0.0789578
7	6	0.404975	-0.301742	0.107152	0	0	-0.04	-0.0394789
7	7	0.318195	-0.0137155	0.0267881	0	0	0.06	0.0394789
7	8	0.318195	-0.0274311	-0.0267881	0	0.0310655	-0.02	-0.0394789
7	9	0.332658	-0.233164	-0.281275	0	-0.0621311	-0.02	-0.0789578
7	10	0.173561	-0.0548622	-0.0535762	0	0.0931966	-0.09	0
7	11	0.318195	-0.0411466	-0.0267881	0	0.0931966	-0.01	0
7	12	0.332658	0.0137155	0.0535762	0	0	-0.05	0.0789578
7	13	0.332658	-0.0274311	-0.0401822	0	0.0931966	0.04	0.0394789
7	14	0.0578536	0.109724	0.120546	0	0.155328	0.02	0.0394789
7	15	-0.202488	-0.164586	-0.214305	0	0.0931966	-0.07	-0.0789578
7	16	0.0433902	0.0548622	0.0401822	0	0.248524	0.09	0.0789578
7	17	0	0.0548622	0.0133941	0	0.186393	-0.01	0
7	18	-0.202488	-0.178302	-0.214305	0	0.0931966	-0.1	-0.0789578
7	19	-0.231415	-0.164586	-0.227699	0	0.124262	-0.04	-0.0394789
7	20	0.0144634	0.0137155	-0.0267881	0	0.217459	0.06	0.0394789
7	21	-0.173561	-0.0960088	-0.174123	0	0.155328	-0.02	-0.0394789
7	22	-0.260341	-0.150871	-0.200911	0	0.124262	-0.02	-0.0789578
7	23	-0.144634	0.0548622	0.0401822	0	0.186393	-0.09	0
7	24	0	0.0548622	0.0401822	0	0.155328	-0.01	0
7	25	-0.0289268	0.150871	0.174123	0	0.155328	-0.05	0.0789578
7	26	0.0578536	-0.0137155	-0.0267881	0	0.217459	0.04	0.0394789
7	27	-0.0289268	0.0548622	0.0267881	0	0.186393	0.05	0
7	28	0	0.0548622	0.0267881	0	0.186393	-0.02	0
7	29	-0.0289268	0.0411466	0.0267881	0	0.186393	-0.02	0
7	30	0	0.137155	0.133941	0	0.186393	-0.02	0.0394789
7	31	-0.0144634	0.0411466	0.0133941	0	0.186393	0	0
7	32	-0.0433902	0.0548622	0.0401822	0	0.155328	-0.01	0
7	33	-0.0289268	0.0411466	0.0401822	0	0.186393	0	0.0394789
7	34	0.101244	0	0.0267881	0	0.0310655	0.05	0
7	35	0.173561	0	0.0267881	0	0.124262	-0.02	0
7	36	-0.115707	-0.192018	-0.254487	0	-0.0310655	-0.02	0
7	37
7	38
7	39
8	1
8	2	-0.0548772	-0.168437	-0.201765	-0.24	-0.135026	-0.03	-0.0777303
8	3
8	4	-0.109754	-0.181394	-0.226986	-0.34	-0.162031	-0.04	-0.0388651
8	5	-0.137193	-0.168437	-0.239596	-0.25	-0.108021	-0.02	-0.0388651
8	6	0.20579	0.207308	0.239596	0.13	0.0270051	0.01	0.0777303
8	7	-0.0274386	-0.116611	-0.126103	-0.19	-0.0810154	-0.03	-0.0388651
8	8	0.0960351	0.0259134	0.075662	-0.06	-0.0810154	-0.03	0.0388651
8	9	-0.0548772	-0.168437	-0.201765	-0.24	-0.135026	-0.03	-0.0777303
8	10	-0.0274386	-0.129567	-0.151324	-0.21	-0.0810154	-0.02	-0.0388651
8	11	-0.0823158	-0.181394	-0.226986	-0.3	-0.162031	-0.03	-0.0388651
8	12	-0.0960351	-0.129567	-0.226986	-0.26	-0.0540103	-0.02	-0.0388651
8	13	-0.0411579	-0.129567	-0.176545	-0.19	-0.0540103	-0.01	-0.0388651
8	14	-0.0960351	-0.129567	-0.226986	-0.26	-0.0540103	-0.02	-0.0388651
8	15	-0.0411579	-0.129567	-0.176545	-0.19	-0.0540103	-0.01	-0.0388651
8	16
8	17	-0.0823158	-0.155481	-0.201765	-0.25	-0.135026	-0.02	-0.0388651
8	18	-0.109754	-0.181394	-0.226986	-0.34	-0.162031	-0.04	-0.0388651
8	19	-0.0823158	-0.155481	-0.201765	-0.25	-0.135026	-0.02	-0.0388651
8	20	-0.109754	-0.181394	-0.226986	-0.34	-0.162031	-0.04	-0.0388651
8	21	-0.137193	-0.168437	-0.239596	-0.25	-0.108021	-0.02	-0.0388651
8	22	0.20579	0.207308	0.239596	0.13	0.0270051	0.01	0.0777303
8	23	-0.0274386	-0.116611	-0.126103	-0.19	-0.0810154	-0.03	-0.0388651
8	24	0.0960351	0.0259134	0.075662	-0.06	-0.0810154	-0.03	0.0388651
8	25	-0.0548772	-0.168437	-0.201765	-0.24	-0.135026	-0.03	-0.0777303
8	26	-0.0274386	-0.129567	-0.151324	-0.21	-0.0810154	-0.02	-0.0388651
8	27	-0.0823158	-0.181394	-0.226986	-0.3	-0.162031	-0.03	-0.0388651
8	28	-0.0960351	-0.129567	-0.226986	-0.26	-0.0540103	-0.02	-0.0388651
8	29	-0.0411579	-0.129567	-0.176545	-0.19	-0.0540103	-0.01	-0.0388651
8	30	-0.0274386	-0.116611	-0.126103	-0.19	-0.0810154	-0.03	-0.0388651
8	31	0.0960351	0.0259134	0.075662	-0.06	-0.0810154	-0.03	0.0388651
8	32	-0.0548772	-0.168437	-0.201765	-0.24	-0.135026	-0.03	-0.0777303
8	33	-0.0274386	-0.129567	-0.151324	-0.21	-0.0810154	-0.02	-0.0388651
8	34	-0.0823158	-0.181394	-0.226986	-0.3	-0.162031	-0.03	-0.0388651
8	35	-0.0960351	-0.129567	-0.226986	-0.26	-0.0540103	-0.02	-0.0388651
8	36	-0.0411579	-0.129567	-0.176545	-0.19	-0.0540103	-0.01	-0.0388651
8	37
8	38	-0.0274386	-0.129567	-0.151324	-0.21	-0.0810154	-0.02	-0.0388651
8	39
9	1
9	2	-0.0431655	-0.0685777	0.0268312	-0.01	-0.192493	-0.2	-0.176887
9	3	0.244604	0.329173	0.563456	0.05	0	-0.09	0
9	4
9	5	-0.18705	-0.205733	-0.174403	-0.01	-0.160411	-0.2	-0.176887
9	6	0.172662	0.164586	0.268312	0.01	-0.0320821	-0.19	-0.117925
9	7	-0.158273	-0.178302	-0.160987	-0.01	-0.0962464	-0.19	-0.176887
9	8	-0.0143885	-0.0274311	0.0670781	-0.01	-0.128329	-0.2	-0.176887
9	9	0.0143885	-0.0548622	0.0670781	0	-0.192493	-0.19	-0.176887
9	10	-0.143885	0.164586	0.281728	-0.01	-0.0320821	-0.2	-0.117925
9	11	0.158273	-0.205733	-0.160987	0.01	-0.160411	-0.16	-0.176887
9	12	0	-0.0411466	0.0804937	-0.01	-0.160411	-0.2	-0.176887
9	13	-0.100719	-0.150871	-0.147572	-0.01	-0.0962464	-0.17	-0.176887
9	14	0.100719	0.137155	0.241481	0.01	-0.128329	-0.18	-0.176887
9	15	-0.143885	-0.150871	-0.0939093	-0.01	-0.160411	-0.2	-0.176887
9	16
9	17	0.028777	-0.0411466	0.0536625	-0.01	-0.128329	-0.16	-0.176887
9	18	0.215827	-0.0960088	-0.0402468	-0.01	-0.0962464	-0.16	-0.117925
9	19	0.028777	-0.0137155	0.107325	-0.01	-0.128329	-0.18	-0.117925
9	20	-0.172662	-0.192018	-0.187819	-0.01	-0.0962464	-0.2	-0.176887
9	21	-0.115108	-0.164586	-0.134156	-0.01	-0.0962464	-0.17	-0.117925
9	22	0.0143885	-0.0274311	0.0804937	-0.01	-0.128329	-0.18	-0.117925
9	23
9	24	0.0431655	0	0.0804937	0	-0.128329	-0.18	-0.176887
9	25	-0.402878	-0.192018	-0.187819	0.01	0.128329	-0.27	-0.117925
9	26	-0.388489	-0.205733	-0.241481	0.01	0.224575	-0.25	-0.176887
9	27	-0.330935	-0.0822932	0	0.04	0.128329	-0.27	-0.117925
9	28	-0.359712	-0.192018	-0.174403	0.01	0.160411	-0.27	-0.176887
9	29	-0.431655	-0.24688	-0.281728	0.01	0.128329	-0.25	-0.176887
9	30	-0.460432	-0.233164	-0.254897	0	0.192493	-0.25	-0.176887
9	31	-0.431655	-0.219449	-0.241481	0.01	0.160411	-0.26	-0.117925
9	32	-0.100719	0.260595	0.469547	0.1	0.256657	-0.28	-0.176887
9	33	-0.143885	0.0685777	0.147572	0.04	0.192493	-0.28	-0.176887
9	34	-0.345324	-0.0822932	-0.0268312	0.04	0.0962464	-0.28	-0.176887
9	35	-0.431655	-0.219449	-0.254897	0.01	0.192493	-0.25	-0.176887
9	36	-0.330935	-0.137155	-0.107325	0.03	0.224575	-0.27	-0.176887
9	37
9	38
9	39
10	1
10	2	0.0558269	-0.0267738	-0.0130822	0.18	0.0550964	0.01	0
10	3	0.125611	0.0401606	-0.0130822	0.31	0.192837	0.03	0.0368053
10	4	0.195394	0.133869	0.0523286	0.36	0.192837	0.02	0.110416
10	5	0.0558269	-0.0133869	-0.0784929	0.19	0.110193	0.02	0
10	6	0.0697837	-0.0133869	-0.0261643	0.2	0.137741	0.02	0
10	7	0.167481	0.0535475	0.0654108	0.28	0.165289	0.03	0.0736106
10	8	-0.0697837	-0.0133869	0	0.28	0.110193	-0.01	0
10	9	0.0837404	-0.0133869	0.0392465	0.28	0.0826446	0.01	0
10	10	0.0558269	0.0401606	-0.0261643	0.18	-0.220386	0.01	0
10	11	0.223308	0.120482	0.104657	0.4	0.192837	0.02	0.110416
10	12	0.195394	0.0535475	0.0130822	0.3	0.192837	0.02	0.0368053
10	13	0.0139567	-0.0133869	-0.0784929	0.21	0.110193	0.02	0
10	14	0.0418702	-0.0133869	-0.0784929	0.2	0.110193	0.02	0
10	15	0.0697837	0	-0.0523286	0.19	0.137741	0.02	0
10	16	0.223308	0.0803213	0.0523286	0.4	0.220386	0.03	0.0736106
10	17	0.237264	0.0937082	0.0654108	0.32	0.192837	0.02	0.0736106
10	18	-0.0558269	-0.0401606	0.0130822	0.11	0.110193	0.02	-0.0368053
10	19	0.223308	0.147256	0.143904	0.39	0.220386	0.03	0.110416
10	20	0.223308	0.0803213	0.0261643	0.34	0.220386	0.03	0.0368053
10	21	0.237264	0.160643	0.143904	0.49	0.275482	0.03	0.110416
10	22	0.209351	0.147256	0.130822	0.46	0.220386	0.03	0.110416
10	23	0.223308	0.0669344	0.0261643	0.29	0.192837	0.02	0.0368053
10	24	0.223308	0.0669344	0.0130822	0.29	0.192837	0.02	0.0368053
10	25	0.0558269	-0.0267738	-0.0523286	0.2	0.137741	0.02	0
10	26
10	27	0.209351	0.160643	0.117739	0.47	0.192837	0.03	0.110416
10	28	0.0558269	0	-0.0654108	0.22	0.137741	0.02	0
10	29	0.223308	0.0401606	0.0261643	0.33	0.165289	0.02	0.0368053
10	30	-0.0558269	-0.0535475	0	0.09	0.110193	0.02	-0.0368053
10	31	0.0558269	0	-0.0523286	0.21	0.137741	0.02	0
10	32	0.251221	0.0669344	0.0523286	0.36	0.192837	0.02	0.0368053
10	33	0.0418702	-0.0133869	0.0261643	0.16	0.110193	0.02	0
10	34
10	35	0.0976971	0	-0.0261643	0.23	0.165289	0.02	0
10	36	0.0279135	0	-0.0261643	0.2	0.165289	0.02	-0.0368053
10	37	0.0139567	-0.0401606	-0.0261643	0.14	0.0550964	0.02	0.0368053
10	38
10	39
11	1	-0.137722	-0.156027	-0.0886637	-0.01	0.0275179	0.05	0
11	2
11	3
11	4	-0.0826332	-0.104018	0.0253325	0	-0.0550358	0.03	-0.0430108
11	5	-0.0826332	-0.0780133	0.0253325	0.11	-0.0550358	0.04	0
11	6	-0.0413166	0	0.126662	0.26	-0.0275179	0.04	0.0430108
11	7	-0.0413166	-0.0260044	0.0633312	0.23	0	0.05	0
11	8	-0.179039	-0.0260044	0.0633312	0	-0.0275179	0.06	0
11	9	-0.110178	-0.182031	-0.113996	0.04	0	0.07	-0.0430108
11	10	-0.0413166	-0.156027	-0.113996	0.18	-0.0825537	0.05	0
11	11	-0.12395	-0.0910155	0.050665	-0.14	-0.0550358	0.06	0
11	12	-0.110178	-0.130022	-0.10133	0.08	-0.0275179	0.05	0
11	13	-0.0964055	-0.156027	-0.10133	0.08	0.0275179	0.04	-0.0430108
11	14	-0.165266	-0.169029	-0.10133	0.04	0	0.05	-0.0430108
11	15	-0.0826332	-0.0520088	0.10133	-0.04	-0.0275179	0.04	0
11	16	-0.179039	-0.182031	-0.113996	-0.07	-0.0275179	0.06	0
11	17
11	18	-0.137722	-0.156027	-0.113996	0.05	-0.0550358	0.06	-0.0430108
11	19	0.0550888	0.0910155	0.189994	0.23	-0.0275179	0.04	0.0430108
11	20	-0.151494	-0.156027	-0.10133	0.03	-0.0825537	0.06	0
11	21	-0.110178	-0.156027	-0.113996	0.06	-0.0825537	0.05	-0.0430108
11	22	0.0550888	0.0910155	0.215326	0.19	-0.0275179	0.03	0.0430108
11	23	0.0137722	0.0650111	0.177327	0.01	-0.0550358	0.04	0.0430108
11	24	0.0826332	0.104018	0.227992	0.2	0	0.03	0.0860215
11	25	-0.0413166	-0.0130022	0.113996	0.06	0	0.05	0.0430108
11	26	-0.12395	-0.156027	-0.0759975	0.04	0	0.03	-0.0430108
11	27
11	28	-0.12395	-0.0650111	0.050665	0.12	-0.0275179	0.04	0
11	29	-0.151494	-0.208035	-0.113996	-0.03	-0.0825537	0.05	-0.0430108
11	30	-0.068861	-0.0260044	0.0633312	0.24	-0.0275179	0.05	0
11	31	-0.0964055	-0.130022	-0.0633312	0.07	0	0.05	-0.0430108
11	32
11	33	-0.151494	-0.156027	-0.0886637	0.03	-0.0825537	0.05	-0.0430108
11	34	0.0826332	0.104018	0.20266	0.27	-0.0275179	0.03	0.0430108
11	35	-0.165266	-0.182031	-0.0886637	-0.05	-0.0550358	0.05	-0.0430108
11	36	-0.0964055	-0.0780133	0.0379987	-0.01	-0.0275179	0.05	0
11	37	0.0826332	0.104018	0.177327	0.26	0	0.04	0.0430108
11	38	-0.165266	-0.0780133	0.0253325	-0.38	-0.412768	0.25	0.258065
11	39
12	1	-0.0545479	-0.182007	-0.178685	-0.06	-0.285987	-0.04	0
12	2	-0.0818219	-0.143006	-0.153159	-0.03	-0.25421	0	0.0693481
12	3	-0.0681849	-0.156006	-0.127632	-0.08	-0.222434	-0.01	0
12	4	-0.0818219	-0.182007	-0.153159	-0.06	-0.25421	-0.03	0
12	5	-0.040911	-0.0390016	-0.0255265	-0.07	-0.285987	-0.02	0.138696
12	6
12	7	-0.0818219	-0.169007	-0.178685	-0.07	-0.285987	-0.01	0
12	8	-0.122733	-0.143006	-0.140396	-0.03	-0.317763	0.03	0.0693481
12	9	-0.013637	0	0.0127632	-0.04	-0.285987	0.1	0.208044
12	10	-0.109096	-0.182007	-0.204212	-0.08	-0.285987	-0.02	0
12	11	-0.0818219	-0.156006	-0.127632	-0.08	-0.25421	-0.01	0
12	12	-0.0818219	-0.182007	-0.178685	-0.03	-0.285987	0	0
12	13	-0.040911	0.026001	0.0765795	-0.15	-0.413092	0.13	0.208044
12	14	-0.0545479	-0.026001	-0.0255265	-0.06	-0.285987	0.04	0.208044
12	15	-0.040911	-0.0390016	-0.0127632	-0.07	-0.317763	0.01	0.138696
12	16	-0.0545479	0	0.051053	-0.14	-0.476644	0.08	0.208044
12	17	-0.013637	-0.026001	0	-0.05	-0.317763	0.03	0.138696
12	18	-0.040911	-0.0390016	-0.0382897	-0.07	-0.317763	0	0.138696
12	19	-0.0681849	0	0.0382897	-0.16	-0.476644	0.12	0.208044
12	20	-0.0818219	-0.143006	-0.102106	-0.1	-0.349539	-0.02	0
12	21	-0.040911	-0.169007	-0.102106	-0.04	-0.317763	-0.05	0
12	22	-0.0818219	-0.156006	-0.127632	-0.08	-0.285987	-0.02	0
12	23	-0.0818219	-0.143006	-0.127632	-0.08	-0.25421	-0.02	0
12	24	-0.0954589	-0.156006	-0.140396	-0.06	-0.285987	-0.04	0
12	25	-0.0818219	-0.156006	-0.114869	-0.07	-0.25421	-0.01	0
12	26	-0.027274	0.026001	0.0765795	-0.14	-0.444868	0.11	0.208044
12	27	-0.040911	-0.026001	-0.0127632	-0.08	-0.349539	0	0.138696
12	28	-0.0954589	-0.156006	-0.127632	-0.07	-0.222434	-0.01	0
12	29	-0.0545479	-0.143006	-0.114869	-0.03	-0.222434	-0.03	0.0693481
12	30	-0.0818219	-0.130005	-0.102106	-0.07	-0.222434	-0.02	0
12	31	-0.109096	-0.169007	-0.153159	-0.08	-0.25421	0	0.0693481
12	32	-0.0545479	0	0.0382897	-0.15	-0.444868	0.11	0.208044
12	33	0	0.0130005	0.0382897	-0.05	-0.25421	0.06	0.138696
12	34	-0.027274	0.0390016	0.0765795	-0.14	-0.413092	0.09	0.208044
12	35	-0.027274	-0.026001	-0.0127632	-0.06	-0.317763	0.07	0.138696
12	36	-0.122733	-0.156006	-0.127632	-0.04	-0.317763	0.02	0.0693481
12	37	-0.109096	-0.143006	-0.140396	-0.03	-0.317763	0.04	0.138696
12	38	-0.0681849	0.0130005	0.051053	-0.15	-0.413092	0.12	0.277393
12	39
13	1
13	2	-0.159617	-0.0631552	-0.0123579	0.26	0.0264131	0	0
13	3	-0.0931099	-0.0252621	0.0123579	0.24	0.0528262	0.02	0
13	4	0.133014	0.265252	0.395452	0.4	0.184892	0.08	0.213828
13	5	-0.119713	-0.0631552	-0.0617894	0.25	0	0	0.0356379
13	6	0.133014	0.23999	0.40781	0.16	0.0792393	0.07	0.17819
13	7	-0.0931099	0.0505242	0.185368	0.1	-0.132066	0.03	0.106914
13	8	-0.0399042	0	0.0741473	0.24	0.105652	0.02	0.0356379
13	9	-0.119713	-0.0884173	-0.0988631	0.25	-0.0528262	-0.01	0
13	10	0.0798085	0.214728	0.358379	0.18	0.132066	0.06	0.142552
13	11	-0.0532056	0	0.0247158	0.24	0.0792393	0.03	0.0356379
13	12	-0.159617	-0.0505242	0	0.23	0	0.02	0.0356379
13	13	-0.146316	-0.0757863	-0.0865052	0.23	-0.0264131	-0.01	0.0356379
13	14	0.133014	0.277883	0.457242	0.16	0.158479	0.09	0.17819
13	15	-0.18622	0.0252621	0.160652	0.1	-0.0792393	0.02	0.0712758
13	16	0	0.151573	0.308947	0.15	0.0264131	0.06	0.142552
13	17	-0.199521	0.012631	0.160652	0.11	-0.0792393	0.01	0.0712758
13	18	-0.199521	-0.012631	0.111221	0.09	-0.158479	0.01	0.0712758
13	19	0.0532056	0.176835	0.333663	0.15	0.105652	0.05	0.142552
13	20	-0.18622	-0.012631	0.111221	0.08	-0.158479	0	0.0712758
13	21	-0.146316	-0.0757863	-0.0370737	0.22	-0.0264131	0.01	0
13	22	-0.252727	-0.0252621	0.0988631	0.09	-0.211305	0.02	0.0356379
13	23	0.18622	0.252621	0.370737	0.27	0.211305	0.06	0.106914
13	24	-0.18622	-0.12631	-0.0741473	0.18	-0.0792393	-0.01	-0.0356379
13	25	-0.0931099	-0.0378931	0.0123579	0.26	0.0528262	0.02	0.0356379
13	26	-0.066507	-0.0252621	0.0123579	0.23	0.0792393	0.01	0.0356379
13	27	0.252727	0.315776	0.481957	0.2	0.211305	0.06	0.142552
13	28	-0.199521	-0.101048	-0.0494315	0.22	-0.0528262	0.01	0
13	29	-0.0931099	-0.0631552	-0.0617894	0.25	0	-0.01	0.0356379
13	30	-0.0133014	0.164204	0.346021	0.15	0.0792393	0.06	0.142552
13	31	0.0133014	0.176835	0.358379	0.16	0.0792393	0.06	0.142552
13	32	-0.119713	-0.0757863	-0.0741473	0.23	-0.0264131	-0.01	0.0356379
13	33	-0.159617	0.012631	0.160652	0.11	-0.0792393	0.02	0.0712758
13	34	-0.146316	-0.0884173	-0.0865052	0.23	-0.0528262	-0.01	0
13	35	-0.199521	-0.012631	0.123579	0.09	-0.158479	0.01	0.0712758
13	36	-0.18622	0	0.123579	0.11	-0.0792393	0.01	0.0712758
13	37	0.0798085	0.227359	0.370737	0.27	0.158479	0.06	0.17819
13	38	-0.252727	-0.0505242	0.0741473	0.06	-0.158479	0.01	0.0712758
13	39	-0.0133014	0.151573	0.333663	0.19	0.0792393	0.05	0.142552
14	1	0.150007	-0.129887	-0.190355	0.17	0.0576868	-0.07	-0.13459
14	2	0.13637	0.0259774	-0.139594	0.31	0.0576868	0.02	0
14	3	0.163644	-0.142876	-0.215736	0.06	0.0288434	-0.07	-0.13459
14	4	0.163644	-0.142876	-0.215736	0.06	0.0288434	-0.07	-0.13459
14	5	0.204555	-0.10391	-0.152284	0.22	0.115374	-0.07	-0.13459
14	6	0.259103	0.168853	0.0126904	0.12	0	0.03	0
14	7	0.177281	0.0259774	-0.164975	0.28	0.0288434	0.01	-0.0448632
14	8	0.245466	0.181842	0.0126904	0.15	0.0288434	0.02	0
14	9	0.531842	0.350695	0.164975	0.62	0.144217	0.03	0
14	10	0.327288	0.155864	-0.0380711	0.16	0.0288434	0.03	0
14	11	0.0954589	-0.116898	-0.228426	0.19	0.0288434	-0.08	-0.13459
14	12	0.150007	0.0389661	-0.126904	0.3	0.0576868	0.02	-0.0448632
14	13	0.0954589	-0.155864	-0.241117	-0.06	0.0288434	-0.05	-0.0448632
14	14	0.040911	-0.155864	-0.228426	-0.08	0.0288434	-0.07	-0.0897263
14	15	-0.027274	-0.168853	-0.266497	-0.1	0	-0.06	-0.0897263
14	16	0.27274	0.0129887	-0.164975	0.27	0.0576868	0.01	-0.0448632
14	17	0.040911	-0.0909209	-0.177665	-0.08	0	0	-0.0448632
14	18	0.231829	0	-0.0888325	0.07	0.0576868	0.01	0
14	19	-0.013637	-0.116898	-0.215736	-0.17	-0.0288434	0	-0.0448632
14	20	0.395473	0.337706	0.203046	0.44	0.0865301	0.04	0.0448632
14	21	0.231829	-0.0389661	-0.126904	0.07	0.0865301	0	0
14	22	0.122733	0.0389661	-0.152284	0.29	0.0576868	0.03	0.0448632
14	23	0.040911	-0.0649435	-0.190355	-0.03	0	0.01	-0.0448632
14	24	0.027274	-0.129887	-0.190355	0.17	0.0576868	-0.07	-0.13459
14	25	0.218192	-0.0259774	-0.152284	0.1	0.0576868	-0.01	-0.0448632
14	26	0.122733	0.0259774	-0.152284	0.3	0.0288434	0.03	0
14	27	0.040911	-0.168853	-0.215736	-0.02	0	-0.07	-0.13459
14	28	0.0818219	-0.155864	-0.190355	0.12	0.0576868	-0.07	-0.13459
14	29	0.368199	-0.0649435	-0.0253807	0.31	-0.144217	0.03	-0.0448632
14	30	0.340925	-0.0779322	0.0253807	0.31	-0.17306	0.03	0.0448632
14	31	0.436383	-0.0519548	0.0253807	0.38	-0.115374	0.01	0
14	32	0.368199	-0.0649435	0	0.28	-0.17306	-0.07	0.0448632
14	33	0.354562	-0.0649435	0.0253807	0.3	-0.144217	-0.01	-0.0448632
14	34	0.395473	0.0909209	0.114213	0.34	-0.144217	0.03	-0.13459
14	35	0.286377	-0.0129887	0.0253807	0.18	-0.230747	-0.07	-0.0448632
14	36	0.27274	-0.0129887	0.0253807	0.19	-0.201904	-0.07	0
14	37
14	38	0.422746	0.19483	0.228426	0.22	-0.201904	-0.07	0
14	39
15	1	0.0685401	0.090803	0.164162	0.32	0.0550509	0.01	0
15	2	0.191912	0.0518874	0.340952	0.21	-0.0275255	0.01	0.0615006
15	3	0	0.129719	0.164162	0.26	-0.0275255	0.01	0
15	4	0.013708	0.0518874	0.101023	0.16	0	0.01	0
15	5	-0.0548321	0.0389156	0.0505114	0.12	0	0.01	0
15	6	-0.027416	0.0259437	0.0631393	0.08	-0.0275255	0	0
15	7	0.013708	0.103775	0.151534	0.28	-0.0275255	0.01	0
15	8	0	0.0259437	0.101023	0	-0.0275255	0.01	0
15	9	0	0.14269	0.17679	0.36	0.0275255	0.02	0
15	10	0.0411241	0.0518874	0.101023	0.23	0	0	0
15	11	0.20562	0.35024	0.35358	0.19	-0.137627	0.1	0.0615006
15	12	0.0411241	0.0389156	0.113651	0.08	-0.0275255	0.01	0
15	13	0.0548321	0.0778311	0.126279	0.25	0.0275255	0.01	0
15	14	0.0822481	0.090803	0.126279	0.24	0.0275255	0.02	0
15	15	0.219328	0.337268	0.340952	0.22	-0.110102	0.01	0.0615006
15	16	0.027416	0.168634	0.252557	0.1	-0.110102	0.01	0
15	17	0.219328	0.337268	0.328324	0.22	-0.110102	0.01	0.0615006
15	18	-0.027416	0.090803	0.113651	0.19	-0.0275255	0.02	0
15	19	0.0548321	0.14269	0.214674	0.24	-0.0550509	0.01	0
15	20	0.191912	0.35024	0.315696	0.31	-0.0550509	0.01	0.0615006
15	21	0.191912	0.324296	0.303069	0.23	-0.137627	0.01	0.0615006
15	22	0.013708	0.14269	0.277813	-0.12	-0.165153	0.01	0
15	23	0.109664	0.298353	0.252557	0.23	-0.0825764	0.01	0.0615006
15	24	-0.0548321	0.116747	0.113651	0.12	-0.0275255	0.02	0
15	25	0.0548321	0.298353	0.277813	0.17	-0.110102	0.01	0.0615006
15	26	-0.0548321	0.116747	0.113651	0.3	0.0275255	0.03	0
15	27	0.191912	0.35024	0.35358	0.19	-0.137627	0.02	0.0615006
15	28	-0.0411241	0.0129719	0.0505114	0	-0.0275255	0.01	0
15	29	0.0822481	0.194578	0.328324	0.2	-0.0825764	0.01	0
15	30	0.027416	0.155662	0.265185	-0.03	-0.137627	0	0
15	31	-0.027416	0.103775	0.151534	0.09	-0.0550509	0.02	0
15	32	0	0.155662	0.265185	-0.14	-0.137627	0	0
15	33	0.219328	0.376184	0.391464	0.24	-0.110102	0.02	0.0615006
15	34	0.219328	0.376184	0.35358	0.23	-0.110102	0.02	0.0615006
15	35	0.013708	0.14269	0.189418	0.31	0	0.03	0
15	36	0.178204	0.324296	0.315696	0.19	-0.110102	0.01	0.0615006
15	37	0	0.129719	0.138906	0.33	0	0.02	0
15	38	0.246744	0.376184	0.378836	0.24	-0.110102	0.02	0.123001
15	39

## Sheet: accumulated dosimetric error
Brain	Patinent No.	CTV_D99% (%)	CTV_Dmean (%)	CTV_D1% (%)	Chiasm_D2 (%)	Chiasm_Dmean (%)	Right optic nerve_D2% (%)	Right optic nerve_Dmean (%)	Left optic nerve_D2% (%)	Left optic nerve_Dmean (%)
	1	0.234696	0.354213	0.34142	0.205415	0.430681	0.411138	-0.152253	0.263059	1.60428
